# Supplementary material for: On distinguishing between canonical tRNA genes and tRNA gene fragments in prokaryotes
Source: RNA Biol. 2023 Feb 2;20(1):48–58. doi: 10.1080/15476286.2023.2172370 (PMC9897764; doi:10.1080/15476286.2023.2172370)
Supplement: Supplemental Material [file KRNB_A_2172370_SM4287.zip]

Archive with 10 entries (10 files):
- supplementary_figure1.jpg
- supplementary_figure2.jpg
- supplementary_information_thermococcus.pdf
- supplementary_table_S1.xlsx
- supplementary_table_S2.xlsx
- supplementary_table_S3.xlsx
- supplementary_table_S4.xlsx
- supplementary_table_S5.xlsx
- supplementary_table_S6.xlsx
- supplementary_table_S7.xlsx
