# Supplementary material for: On distinguishing between canonical tRNA genes and tRNA gene fragments in prokaryotes
Source: RNA Biol. 2023 Feb 2;20(1):48–58. doi: 10.1080/15476286.2023.2172370 (PMC9897764; doi:10.1080/15476286.2023.2172370)
Supplement: Supplemental Material [file KRNB_A_2172370_SM4287.zip › supplementary_table_S7.xlsx]

## Sheet: GtRNAdb
assembly	location	tRNA#	tRNA_bounds_begin	tRNA_bounds_end	tRNA_type	anticodon	intron_bounds_begin	intron_bounds_end	Inf_score	HMM_score	2.str_score	Isotype_CM	Isotype_score	Note
acidBoon1	chr	1	39534	39606	Thr	GGT	0	0	80.4	56	24.4	Thr	103.1
acidBoon1	chr	2	56475	56548	Ala	GGC	0	0	82.3	55.9	26.4	Ala	113.8
acidBoon1	chr	3	132701	132785	Leu	TAG	0	0	75.9	46	29.9	Leu	123.9
acidBoon1	chr	4	200047	200120	Thr	TGT	0	0	89.2	63.8	25.4	Thr	108.8
acidBoon1	chr	5	200169	200250	Ser	GCT	0	0	80.6	51.9	28.7	Ser	103.9
acidBoon1	chr	6	233504	233588	Leu	CAG	0	0	79.1	47.8	31.3	Leu	121.8
acidBoon1	chr	7	380193	380313	Pro	TGG	380232	380278	72.7	53.6	19.1	Pro	110.8	CI
acidBoon1	chr	8	452216	452287	Gly	CCC	0	0	76.8	61.9	14.9	Gly	95.2
acidBoon1	chr	9	454149	454276	Asp	GTC	454187	454241	79.7	62	17.7	Asp	121	CI
acidBoon1	chr	10	704952	705024	Val	CAC	0	0	84.7	66.8	17.9	Val	108.4
acidBoon1	chr	11	856330	856404	Arg	CCT	0	0	89.7	67.8	21.9	Arg	103.1
acidBoon1	chr	12	860474	860558	Leu	GAG	0	0	78.2	57.8	20.4	Leu	119.6
acidBoon1	chr	13	1053858	1053987	Thr	CGT	1053896	1053951	77.5	52.5	25	Thr	110.5	CI
acidBoon1	chr	14	1062019	1062104	Ser	TGA	0	0	74.5	45.3	29.2	Ser	100.4
acidBoon1	chr	15	1143988	1144062	Glu	CTC	0	0	76.9	54.9	22	Glu	111.9
acidBoon1	chr	16	1148825	1148898	Asn	GTT	0	0	78.2	55.5	22.7	Asn	102.7
acidBoon1	chr	17	1163399	1163518	Gln	CTG	1163437	1163483	60.3	32.7	27.6	Gln	101.2	CI
acidBoon1	chr	18	1330863	1330935	Gly	TCC	0	0	82.8	60.5	22.3	Gly	95.5
acidBoon1	chr	19	1344605	1344677	Phe	GAA	0	0	77.8	52	25.8	Phe	95.6
acidBoon1	chr	20	1408663	1408734	Cys	GCA	0	0	72.2	46.8	25.4	Cys	89
acidBoon1	chr	21	1419330	1419402	Pro	GGG	0	0	75.6	47.7	27.9	Pro	105.3
acidBoon1	chr	22	1466456	1466372	Leu	CAA	0	0	88	58.4	29.6	Leu	129.1
acidBoon1	chr	23	1440858	1440785	Arg	TCG	0	0	69.4	54.6	14.8	Arg	84.4
acidBoon1	chr	24	1359445	1359373	Val	TAC	0	0	81.9	57.1	24.8	Val	103.2
acidBoon1	chr	25	1344454	1344336	iMet	CAT	1344415	1344372	83.5	56.9	26.6	iMet	127.7	CI
acidBoon1	chr	26	1181314	1181193	His	GTG	1181277	1181228	62.6	38.4	24.2	His	108.7	CI
acidBoon1	chr	27	1051751	1051678	Lys	TTT	0	0	85.2	62.6	22.6	Lys	107.4
acidBoon1	chr	28	1036070	1035941	Glu	TTC	1036030	1035976	77.1	57.2	19.9	Glu	130.4	CI
acidBoon1	chr	29	1028683	1028609	Arg	TCT	0	0	87.1	70.1	17	Arg	99.3
acidBoon1	chr	30	1028362	1028225	Trp	CCA	1028324	1028260	68.3	47.3	21	Trp	96.9	CI
acidBoon1	chr	31	934439	934357	Ser	CGA	0	0	79.7	50.4	29.3	Ser	103.5
acidBoon1	chr	32	934319	934247	Gly	GCC	0	0	78.2	55.2	23	Gly	89
acidBoon1	chr	33	902836	902763	Val	GAC	0	0	74.1	51.3	22.8	Val	105.7
acidBoon1	chr	34	860949	860876	Ala	TGC	0	0	91.4	66.6	24.8	Ala	116
acidBoon1	chr	35	797943	797820	Ile	GAT	797904	797856	77.5	59.2	18.3	Ile	121.9	CI
acidBoon1	chr	36	738958	738833	Pro	CGG	738920	738868	70.7	50.3	20.4	Pro	110	CI
acidBoon1	chr	37	728811	728727	Leu	TAA	0	0	81.5	57.4	24.1	Leu	127.5
acidBoon1	chr	38	712437	712363	Ile2	CAT	0	0	93.7	73	20.7	Ile2	121.7
acidBoon1	chr	39	712301	712228	Lys	CTT	0	0	90.6	71.1	19.5	Lys	109.4
acidBoon1	chr	40	604937	604831	Met	CAT	604899	604867	85.8	66	19.8	Met	106.8	CI
acidBoon1	chr	41	546270	546147	Arg	CCG	546232	546182	72.2	52.4	19.8	Arg	96.4	CI
acidBoon1	chr	42	454065	453992	Ala	CGC	0	0	82.4	54.8	27.6	Ala	105.9
acidBoon1	chr	43	370437	370312	Arg	GCG	370398	370347	74	50.1	23.9	Arg	92.7	CI
acidBoon1	chr	44	367578	367458	Gln	TTG	367540	367493	65.7	46.3	19.4	Gln	106.2	CI
acidBoon1	chr	45	197771	197687	Ser	GGA	0	0	84.2	60.3	23.9	Ser	102.1
acidBoon1	chr	46	193074	192958	Tyr	GTA	193035	192994	74.4	43.9	30.5	Tyr	113.1	CI
acidHosp1	chr	1	511717	511801	Leu	TAG	0	0	77.4	43.6	33.8	Leu	109.3
acidHosp1	chr	2	567695	567769	iMet	CAT	0	0	94.9	68.5	26.4	iMet	114.9
acidHosp1	chr	3	612008	612094	Ile2	CAT	612046	612058	90.6	69.7	20.9	Ile2	121	CI
acidHosp1	chr	4	617916	617989	His	GTG	0	0	89.3	66.2	23.1	Phe	98.3	IPD:-5.50
acidHosp1	chr	5	687779	687878	Ser	TGA	687817	687832	76.2	43.8	32.4	Ser	104.9	CI
acidHosp1	chr	6	689796	689868	Asp	GTC	0	0	83.1	58.7	24.4	Asp	101.1
acidHosp1	chr	7	732043	732116	Ala	TGC	0	0	97	78.5	18.5	Ala	110.6
acidHosp1	chr	8	737993	738067	Arg	CCG	0	0	92.5	71.4	21.1	Arg	103.6
acidHosp1	chr	9	757256	757330	Val	TAC	0	0	93.1	71.8	21.3	Val	105.4
acidHosp1	chr	10	757708	757796	Tyr	GTA	757748	757760	84.9	62.4	22.5	Tyr	110.9	CI
acidHosp1	chr	11	759236	759343	Ser	CGA	759274	759297	74.5	43.6	30.9	Ser	105.7	CI
acidHosp1	chr	12	759348	759432	Leu	CAG	0	0	80.5	46.7	33.8	Leu	111.2
acidHosp1	chr	13	801177	801250	Phe	GAA	0	0	95.2	77	18.2	Phe	117.4
acidHosp1	chr	14	814585	814675	Lys	CTT	814623	814636	100.3	82.9	17.4	Lys	128.7	CI
acidHosp1	chr	15	886441	886515	Glu	CTC	0	0	90.1	66.8	23.3	Glu	114.3
acidHosp1	chr	16	913283	913357	Gly	CCC	0	0	86	68	18	Gly	104.6
acidHosp1	chr	17	923557	923632	Gly	GCC	0	0	86.6	69.9	16.7	Gly	95.9
acidHosp1	chr	18	1075847	1075921	Arg	TCG	0	0	91.7	73.4	18.3	Arg	103
acidHosp1	chr	19	1115917	1115994	Arg	TCT	0	0	93.5	73.4	20.1	Arg	106.2
acidHosp1	chr	20	1139595	1139683	Ile	GAT	1139634	1139647	90.2	72.6	17.6	Ile	124.9	CI
acidHosp1	chr	21	1183688	1183774	Thr	TGT	1183725	1183738	85.5	69	16.5	Thr	107	CI
acidHosp1	chr	22	1245677	1245751	Arg	GCG	0	0	91.1	72.1	19	Arg	102.5
acidHosp1	chr	23	1293508	1293590	Leu	CAA	0	0	82.9	52.1	30.8	Leu	109.1
acidHosp1	chr	24	1294863	1294994	Trp	CCA	1294901	1294958	81.8	60.6	21.2	Ile2	91.2	IPD:-4.00,CI
acidHosp1	chr	25	1326787	1326862	Pro	CGG	0	0	84.7	62.5	22.2	Pro	107.3
acidHosp1	chr	26	1326903	1326976	Ala	GGC	0	0	91.1	73.7	17.4	Ala	112
acidHosp1	chr	27	1845870	1845946	Lys	TTT	0	0	105	88.4	16.6	Lys	127.1
acidHosp1	chr	28	2071101	2071192	Glu	TTC	2071124	2071140	89	65.8	23.2	Glu	122.7	NCI:1
acidHosp1	chr	29	1948660	1948576	Leu	GAG	0	0	80.6	49.5	31.1	Leu	113.1
acidHosp1	chr	30	1943927	1943846	Leu	GAG	0	0	36.1	31.5	4.6	Leu	44	trunc_start:2
acidHosp1	chr	31	1404657	1404584	Cys	GCA	0	0	70.9	56.9	14	Arg	73.8	IPD:-5.80
acidHosp1	chr	32	1340294	1340206	Thr	GGT	1340255	1340242	80.7	63.2	17.5	Thr	105.3	CI
acidHosp1	chr	33	1330756	1330684	Ala	CGC	0	0	95.4	79.5	15.9	Ala	112.8
acidHosp1	chr	34	1189671	1189585	Met	CAT	1189632	1189621	92.3	74.5	17.8	Met	108.7	CI
acidHosp1	chr	35	1183590	1183518	Gln	TTG	0	0	77	55.6	21.4	Gln	97.4
acidHosp1	chr	36	1174229	1174141	Arg	CCT	1174190	1174180	93.1	72.9	20.2	Arg	111.3	CI
acidHosp1	chr	37	1139452	1139377	Gly	TCC	0	0	81.2	64.9	16.3	Gly	96.8
acidHosp1	chr	38	1125428	1125332	Pro	GGG	1125388	1125368	85.6	67.3	18.3	Pro	108.8	CI
acidHosp1	chr	39	801962	801888	Val	CAC	0	0	91.5	68.2	23.3	Val	105.9
acidHosp1	chr	40	759778	759673	Leu	TAA	759738	759718	69.7	41.2	28.5	Leu	120.7	CI
acidHosp1	chr	41	715169	715081	Thr	CGT	715132	715117	93.1	77	16.1	Thr	115.6	CI
acidHosp1	chr	42	692041	691946	Ser	GGA	692003	691992	80.2	45.6	34.6	Ser	104.6	CI
acidHosp1	chr	43	642749	642677	Gln	CTG	0	0	77.7	56.4	21.3	Gln	97.6
acidHosp1	chr	44	618459	618384	Pro	TGG	0	0	88.3	66.9	21.4	Pro	100.6
acidHosp1	chr	45	606836	606762	Val	GAC	0	0	84.6	63.5	21.1	Val	98.8
acidHosp1	chr	46	566556	566484	Asn	GTT	0	0	81.6	57.1	24.5	Asn	104.1
acidHosp1	chr	47	537350	537266	Ser	GCT	0	0	89.4	60.7	28.7	Ser	101.1
acidSacc1	chr	1	91484	91561	Trp	CCA	0	0	97.5	81	16.5	Trp	105.6
acidSacc1	chr	2	199859	199951	Thr	TGT	199881	199897	101	84.8	16.2	Thr	116.5	NCI:1
acidSacc1	chr	3	205696	205771	Asn	GTT	0	0	96.4	76.3	20.1	Asn	114.2
acidSacc1	chr	4	210406	210493	Leu	CAG	0	0	92	62.7	29.3	Leu	128.6
acidSacc1	chr	5	249288	249362	Arg	TCT	0	0	82.6	60.4	22.2	Arg	96.5
acidSacc1	chr	6	258392	258506	Tyr	GTA	258429	258467	86.6	64.2	22.4	Tyr	117.6	CI
acidSacc1	chr	7	265105	265177	Ala	TGC	0	0	87.4	70	17.4	Ala	106.3
acidSacc1	chr	8	360367	360454	Leu	TAG	0	0	89.1	59.8	29.3	Leu	128.1
acidSacc1	chr	9	371777	371851	Glu	TTC	0	0	90.2	71.9	18.3	Glu	115.7
acidSacc1	chr	10	374925	375013	Cys	GCA	374963	374973	82.3	65.2	17.1	Cys	109.2	CI
acidSacc1	chr	11	378424	378531	Met	CAT	378462	378492	86.2	69.1	17.1	Met	109.9	CI
acidSacc1	chr	12	416933	417010	Val	TAC	0	0	85.9	64.3	21.6	Val	108.2
acidSacc1	chr	13	876360	876432	Thr	GGT	0	0	92.5	72.6	19.9	Thr	108.4
acidSacc1	chr	14	894411	894494	Ser	CGA	0	0	91.8	64.4	27.4	Ser	112.1
acidSacc1	chr	15	894558	894634	Pro	TGG	0	0	94.6	77.6	17	Pro	114.2
acidSacc1	chr	16	928841	928916	Arg	GCG	0	0	92.8	74.2	18.6	Arg	103.7
acidSacc1	chr	17	952531	952604	iMet	CAT	0	0	95.9	68.7	27.2	iMet	122
acidSacc1	chr	18	1047542	1047620	Gly	GCC	0	0	96.7	81.5	15.2	Gly	105.6
acidSacc1	chr	19	1164318	1164421	Lys	TTT	1164365	1164390	104.4	87.7	16.7	Lys	121.6	NCI:1
acidSacc1	chr	20	1177055	1177140	Ser	TGA	0	0	82.4	54.1	28.3	Ser	100.5
acidSacc1	chr	21	1186999	1187083	Leu	TAA	0	0	76.3	47.3	29	Leu	117.8
acidSacc1	chr	22	1402368	1402443	Arg	CCG	0	0	95.2	75.7	19.5	Arg	106.4
acidSacc1	chr	23	1404592	1404670	Gly	TCC	0	0	97.1	79.2	17.9	Gly	111
acidSacc1	chr	24	1343968	1343891	Asp	GTC	0	0	97.6	78.5	19.1	Asp	115.5
acidSacc1	chr	25	1280329	1280251	Gly	CCC	0	0	93.9	76.1	17.8	Gly	110
acidSacc1	chr	26	1220669	1220582	Leu	CAA	0	0	82.1	53.9	28.2	Leu	118.8
acidSacc1	chr	27	1182462	1182375	Leu	GAG	0	0	87.8	57.8	30	Leu	127.4
acidSacc1	chr	28	1121071	1120961	Gln	CTG	1121033	1120999	78.1	58.5	19.6	Gln	111.2	CI
acidSacc1	chr	29	1115779	1115674	Pro	GGG	1115741	1115713	88.8	69.3	19.5	Pro	116.7	CI
acidSacc1	chr	30	1106933	1106841	Ile	GAT	1106895	1106877	86.8	68	18.8	Ile2	117.1	IPD:-2.50,CI
acidSacc1	chr	31	1096584	1096513	Phe	GAA	0	0	91.8	74.2	17.6	Phe	112.2
acidSacc1	chr	32	1067374	1067301	Ile2	CAT	0	0	99.1	80.9	18.2	Ile2	121.7
acidSacc1	chr	33	1038800	1038698	Lys	CTT	1038754	1038729	108.1	91.5	16.6	Lys	129	NCI:1
acidSacc1	chr	34	1034998	1034907	Gln	TTG	1034960	1034945	72.5	53.1	19.4	Gln	105.3	CI
acidSacc1	chr	35	1019213	1019141	Ala	CGC	0	0	92.4	74.9	17.5	Ala	114.2
acidSacc1	chr	36	939521	939448	His	GTG	0	0	92.3	76.1	16.2	His	106.9
acidSacc1	chr	37	911093	911016	Val	GAC	0	0	88.8	67.2	21.6	Val	112.9
acidSacc1	chr	38	771843	771766	Val	CAC	0	0	85.4	63.8	21.6	Val	112.9
acidSacc1	chr	39	759434	759359	Ala	GGC	0	0	88.5	71	17.5	Ala	111.1
acidSacc1	chr	40	594880	594805	Arg	TCG	0	0	93.1	72.7	20.4	Arg	101.1
acidSacc1	chr	41	525908	525822	Ser	GCT	0	0	93.3	69.2	24.1	Ser	100.3
acidSacc1	chr	42	441663	441586	Glu	CTC	0	0	96.9	77	19.9	Glu	117.8
acidSacc1	chr	43	369075	368971	Thr	CGT	369038	369010	93	76.9	16.1	Thr	116.4	CI
acidSacc1	chr	44	186102	186017	Ser	GGA	0	0	84.9	56.5	28.4	Ser	102
acidSacc1	chr	45	125759	125682	Arg	CCT	0	0	102.8	83.5	19.3	Arg	113.6
acidSacc1	chr	46	110959	110854	Pro	CGG	110926	110898	90.5	73.8	16.7	Pro	104.9	NCI:1
aeroCami_SY1_JCM_12091	chr	1	203106	203183	Arg	CCG	0	0	107.9	92.3	15.6	Arg	119.1
aeroCami_SY1_JCM_12091	chr	2	336499	336575	Ala	CGC	0	0	103.3	85.7	17.6	Ala	122.9
aeroCami_SY1_JCM_12091	chr	3	375659	375854	Asp	GTC	375699	375816	86.6	68.5	18.1	Asp	115.7	CI
aeroCami_SY1_JCM_12091	chr	4	438659	438773	Ile2	CAT	438697	438734	100.7	82	18.7	Ile2	130.4	CI
aeroCami_SY1_JCM_12091	chr	5	457253	457340	Leu	CAA	0	0	95.4	67	28.4	Leu	119.8
aeroCami_SY1_JCM_12091	chr	6	534872	534949	Val	TAC	0	0	97.9	78.4	19.5	Val	123.9
aeroCami_SY1_JCM_12091	chr	7	539995	540073	Arg	GCG	0	0	105.7	90.2	15.5	Arg	114.8
aeroCami_SY1_JCM_12091	chr	8	542797	542868	Arg	GCG	0	0	27.8	24.9	2.9	His	15.5	IPD:-3.80,trunc_start:9
aeroCami_SY1_JCM_12091	chr	9	566557	566633	Ile	GAT	0	0	108.6	89.7	18.9	Ile2	127.8	IPD:-0.50
aeroCami_SY1_JCM_12091	chr	10	959991	960112	Arg	TCT	960030	960073	95.3	79.8	15.5	Arg	118.5	CI
aeroCami_SY1_JCM_12091	chr	11	975103	975179	iMet	CAT	0	0	98.9	72.8	26.1	iMet	121.5
aeroCami_SY1_JCM_12091	chr	12	1087031	1087108	Glu	CTC	0	0	98.8	80.6	18.2	Glu	120.4
aeroCami_SY1_JCM_12091	chr	13	1123256	1123371	Lys	TTT	1123302	1123340	106.2	89.6	16.6	Lys	126.5	NCI:1
aeroCami_SY1_JCM_12091	chr	14	1223559	1223636	Val	GAC	0	0	98	78.4	19.6	Val	123
aeroCami_SY1_JCM_12091	chr	15	1590624	1590701	Arg	TCG	0	0	103.6	88	15.6	Arg	116.5
aeroCami_SY1_JCM_12091	chr	16	1467575	1467497	Gly	TCC	0	0	101.7	86.1	15.6	Gly	114.4
aeroCami_SY1_JCM_12091	chr	17	1420754	1420679	Gln	CTG	0	0	87.1	66.8	20.3	Gln	111.1
aeroCami_SY1_JCM_12091	chr	18	1396556	1396443	Tyr	GTA	1396520	1396482	87.5	65.6	21.9	Tyr	120.1	CI
aeroCami_SY1_JCM_12091	chr	19	1358440	1358363	His	GTG	0	0	103.5	86.3	17.2	His	114.7
aeroCami_SY1_JCM_12091	chr	20	1331173	1331078	Cys	GCA	1331135	1331118	83.3	67.9	15.4	Cys	107.6	CI
aeroCami_SY1_JCM_12091	chr	21	1331034	1330957	Glu	TTC	0	0	98.1	79.9	18.2	Glu	120.4
aeroCami_SY1_JCM_12091	chr	22	1234544	1234457	Leu	CAG	0	0	96.7	66.7	30	Leu	136
aeroCami_SY1_JCM_12091	chr	23	1222124	1222047	Arg	CCT	0	0	106	88.6	17.4	Arg	116.1
aeroCami_SY1_JCM_12091	chr	24	1141374	1141298	Ala	TGC	0	0	104.2	88.3	15.9	Ala	119.7
aeroCami_SY1_JCM_12091	chr	25	1125848	1125761	Leu	GAG	0	0	96.1	66.1	30	Leu	136.4
aeroCami_SY1_JCM_12091	chr	26	1110600	1110512	Ser	GGA	0	0	87.3	59	28.3	Ser	102.3
aeroCami_SY1_JCM_12091	chr	27	1108765	1108652	Pro	GGG	1108726	1108691	81.2	63.3	17.9	Pro	117.6	CI
aeroCami_SY1_JCM_12091	chr	28	947342	947267	Thr	GGT	0	0	98.3	79.6	18.7	Thr	111.3
aeroCami_SY1_JCM_12091	chr	29	933910	933832	Gly	CCC	0	0	102.4	86.8	15.6	Gly	114.3
aeroCami_SY1_JCM_12091	chr	30	892418	892343	Gln	TTG	0	0	85.2	66.1	19.1	Gln	107.2
aeroCami_SY1_JCM_12091	chr	31	834961	834887	Phe	GAA	0	0	100.1	81.8	18.3	Phe	115.8
aeroCami_SY1_JCM_12091	chr	32	825070	824982	Ser	TGA	0	0	87.9	65	22.9	Ser	104
aeroCami_SY1_JCM_12091	chr	33	487647	487560	Leu	TAA	0	0	96.4	68.1	28.3	Leu	135.4
aeroCami_SY1_JCM_12091	chr	34	477297	477219	Gly	GCC	0	0	103.1	87.8	15.3	Gly	115.4
aeroCami_SY1_JCM_12091	chr	35	466125	466049	Ala	GGC	0	0	99.6	83.6	16	Ala	119
aeroCami_SY1_JCM_12091	chr	36	413108	412998	Trp	CCA	413077	413044	105.6	87.1	18.5	Trp	112.6	NCI:1
aeroCami_SY1_JCM_12091	chr	37	412469	412393	Asn	GTT	0	0	98.5	81.4	17.1	Asn	113.6
aeroCami_SY1_JCM_12091	chr	38	372820	372733	Leu	TAG	0	0	96	66.1	29.9	Leu	136.4
aeroCami_SY1_JCM_12091	chr	39	343301	343178	Ser	CGA	343263	343229	69.2	49.3	19.9	Ser	99.7	CI
aeroCami_SY1_JCM_12091	chr	40	343170	343093	Pro	TGG	0	0	97.7	80.4	17.3	Pro	117
aeroCami_SY1_JCM_12091	chr	41	331624	331547	Val	CAC	0	0	98.6	79.1	19.5	Val	123.9
aeroCami_SY1_JCM_12091	chr	42	282701	282574	Met	CAT	282663	282613	99.8	83.1	16.7	Met	113.9	CI
aeroCami_SY1_JCM_12091	chr	43	282495	282401	Thr	TGT	282473	282455	98.5	81.9	16.6	Thr	114.1	NCI:1
aeroCami_SY1_JCM_12091	chr	44	233009	232897	Lys	CTT	232963	232928	108.1	91.5	16.6	Lys	128.2	NCI:1
aeroCami_SY1_JCM_12091	chr	45	200266	200179	Ser	GCT	0	0	94.1	72.6	21.5	Ser	102.8
aeroCami_SY1_JCM_12091	chr	46	160080	159959	Pro	CGG	160046	160003	95.7	78.4	17.3	Pro	116.3	NCI:1
aeroCami_SY1_JCM_12091	chr	47	133925	133806	Thr	CGT	133889	133845	94.1	78	16.1	Thr	118.2	CI
aerPer1	chr	1	198449	198526	Arg	CCG	0	0	107.9	92.3	15.6	Arg	119.1
aerPer1	chr	2	334925	335001	Ala	CGC	0	0	103.3	85.7	17.6	Ala	122.9
aerPer1	chr	3	372080	372278	Asp	GTC	372120	372240	86.6	68.5	18.1	Asp	115.7	CI
aerPer1	chr	4	428497	428611	Ile2	CAT	428535	428572	100.7	82.1	18.6	Ile2	130.4	CI
aerPer1	chr	5	446761	446848	Leu	CAA	0	0	95.4	67	28.4	Leu	119.8
aerPer1	chr	6	542607	542684	Val	TAC	0	0	97.9	78.4	19.5	Val	123.9
aerPer1	chr	7	580606	580733	Leu	CAA	0	0	42.5	37.6	4.9	Leu	69.2	trunc_start:17
aerPer1	chr	8	584144	584222	Arg	GCG	0	0	105.7	90.2	15.5	Arg	114.8
aerPer1	chr	9	606038	606114	Ile	GAT	0	0	108.6	89.7	18.9	Ile2	127.8	IPD:-0.50
aerPer1	chr	10	898971	899040	Thr	TGT	0	0	39.8	37.8	2	Thr	44.3	trunc_start:3
aerPer1	chr	11	1011525	1011646	Arg	TCT	1011564	1011607	91.1	75.6	15.5	Arg	118.5	CI
aerPer1	chr	12	1026344	1026420	iMet	CAT	0	0	98.9	72.8	26.1	iMet	121.5
aerPer1	chr	13	1139987	1140064	Glu	CTC	0	0	98.8	80.6	18.2	Glu	120.4
aerPer1	chr	14	1176267	1176379	Lys	TTT	1176313	1176348	106.2	89.6	16.6	Lys	126.5	NCI:1
aerPer1	chr	15	1277182	1277259	Val	GAC	0	0	98	78.4	19.6	Val	123
aerPer1	chr	16	1665596	1665674	Arg	TCG	0	0	102.9	87.3	15.6	Arg	113.1
aerPer1	chr	17	1528663	1528585	Gly	TCC	0	0	101.7	86.1	15.6	Gly	114.4
aerPer1	chr	18	1486515	1486440	Gln	CTG	0	0	87.1	66.8	20.3	Gln	111.1
aerPer1	chr	19	1462307	1462194	Tyr	GTA	1462271	1462233	85	63.1	21.9	Tyr	120.1	CI
aerPer1	chr	20	1422799	1422722	His	GTG	0	0	103.5	86.3	17.2	His	114.7
aerPer1	chr	21	1391457	1391362	Cys	GCA	1391419	1391402	83.2	68	15.2	Cys	107.6	CI
aerPer1	chr	22	1391318	1391241	Glu	TTC	0	0	98.1	79.9	18.2	Glu	120.4
aerPer1	chr	23	1295880	1295793	Leu	CAG	0	0	96.7	66.7	30	Leu	136
aerPer1	chr	24	1275750	1275673	Arg	CCT	0	0	106	88.6	17.4	Arg	116.1
aerPer1	chr	25	1194213	1194137	Ala	TGC	0	0	104.2	88.3	15.9	Ala	119.7
aerPer1	chr	26	1178929	1178842	Leu	GAG	0	0	96.1	66.1	30	Leu	136.4
aerPer1	chr	27	1163580	1163492	Ser	GGA	0	0	87.3	59	28.3	Ser	102.3
aerPer1	chr	28	1161734	1161620	Pro	GGG	1161695	1161659	82	63.9	18.1	Pro	117.6	CI
aerPer1	chr	29	997237	997162	Thr	GGT	0	0	98.3	79.6	18.7	Thr	111.3
aerPer1	chr	30	986027	985949	Gly	CCC	0	0	102.4	86.8	15.6	Gly	114.3
aerPer1	chr	31	942051	941976	Gln	TTG	0	0	85.2	66.1	19.1	Gln	107.2
aerPer1	chr	32	881960	881886	Phe	GAA	0	0	100.1	81.8	18.3	Phe	115.8
aerPer1	chr	33	872084	871996	Ser	TGA	0	0	87.9	65	22.9	Ser	104
aerPer1	chr	34	492006	491919	Leu	TAA	0	0	96.4	68.1	28.3	Leu	135.4
aerPer1	chr	35	478212	478150	Undet	NNN	0	0	37.6	25.5	12.1	Leu	27.5	trunc_start:22
aerPer1	chr	36	467913	467835	Gly	GCC	0	0	103.1	87.8	15.3	Gly	115.4
aerPer1	chr	37	455727	455651	Ala	GGC	0	0	99.6	83.6	16	Ala	119
aerPer1	chr	38	403103	402990	Trp	CCA	403072	403036	105.6	87.1	18.5	Trp	112.6	NCI:1
aerPer1	chr	39	402462	402386	Asn	GTT	0	0	98.5	81.4	17.1	Asn	113.6
aerPer1	chr	40	369232	369145	Leu	TAG	0	0	96	66.1	29.9	Leu	136.4
aerPer1	chr	41	340125	340001	Ser	CGA	340087	340052	73.8	51.1	22.7	Ser	102	CI
aerPer1	chr	42	339994	339917	Pro	TGG	0	0	97.7	80.4	17.3	Pro	117
aerPer1	chr	43	330242	330165	Val	CAC	0	0	98.6	79.1	19.5	Val	123.9
aerPer1	chr	44	295529	295405	Met	CAT	295491	295444	98.6	81.8	16.8	Met	113.9	CI
aerPer1	chr	45	295325	295231	Thr	TGT	295303	295285	98.5	81.9	16.6	Thr	114.1	NCI:1
aerPer1	chr	46	236428	236316	Lys	CTT	236382	236347	109.1	92.5	16.6	Lys	129.1	NCI:1
aerPer1	chr	47	192778	192691	Ser	GCT	0	0	94.1	72.6	21.5	Ser	102.8
aerPer1	chr	48	150360	150239	Pro	CGG	150326	150283	95.7	78.4	17.3	Pro	116.3	NCI:1
aerPer1	chr	49	125186	125063	Thr	CGT	125150	125102	92.2	76	16.2	Thr	118.2	CI
archFulg1	chr	1	81733	81805	Gln	CTG	0	0	83.1	57.8	25.3	Gln	108.3
archFulg1	chr	2	240567	240639	Asn	GTT	0	0	85.1	61.7	23.4	Asn	111.6
archFulg1	chr	3	367982	368055	Arg	CCT	0	0	87.7	67.1	20.6	Arg	101.1
archFulg1	chr	4	398197	398279	Leu	GAG	0	0	78.3	50.4	27.9	Leu	122.8
archFulg1	chr	5	424890	424963	Met	CAT	0	0	86.6	62.9	23.7	Met	109.8
archFulg1	chr	6	515561	515643	Leu	CAG	0	0	80.8	54.4	26.4	Leu	121
archFulg1	chr	7	616419	616490	Arg	GCG	0	0	73.4	52.7	20.7	Arg	79
archFulg1	chr	8	714318	714389	His	GTG	0	0	65.5	39.3	26.2	His	98.3
archFulg1	chr	9	778083	778153	Gly	TCC	0	0	85.7	64.2	21.5	Gly	96.2
archFulg1	chr	10	788605	788695	Glu	TTC	788645	788660	76.9	56.5	20.4	Glu	129	CI
archFulg1	chr	11	964112	964183	Ala	CGC	0	0	86.7	65	21.7	Ala	107.9
archFulg1	chr	12	1006371	1006444	Pro	CGG	0	0	85.9	60.2	25.7	Pro	110.3
archFulg1	chr	13	1262640	1262712	Gly	GCC	0	0	83.7	61.9	21.8	Gly	89.8
archFulg1	chr	14	1320292	1320364	Thr	GGT	0	0	87.1	64.8	22.3	Thr	106.4
archFulg1	chr	15	1696296	1696369	Lys	TTT	0	0	89.6	69.1	20.5	Lys	120.4
archFulg1	chr	16	1842387	1842457	Gly	CCC	0	0	84.9	70.1	14.8	Gly	90.3
archFulg1	chr	17	1884704	1884777	Ala	GGC	0	0	84.8	61.4	23.4	Ala	105.4
archFulg1	chr	18	2011702	2011775	Lys	CTT	0	0	89.8	74	15.8	Lys	109.5
archFulg1	chr	19	2088004	2088076	Val	GAC	0	0	72	38.5	33.5	Val	93.5
archFulg1	chr	20	2141721	2141586	Trp	CCA	2141683	2141622	77.6	63.5	14.1	Trp	104.4	CI
archFulg1	chr	21	2024579	2024505	Ile2	CAT	0	0	96.1	77.7	18.4	Ile2	124.1
archFulg1	chr	22	1993575	1993503	Pro	GGG	0	0	81.5	63.3	18.2	Pro	109.4
archFulg1	chr	23	1977911	1977838	Phe	GAA	0	0	84.2	63.1	21.1	Phe	102.9
archFulg1	chr	24	1960974	1960891	Leu	TAA	0	0	90	65.1	24.9	Leu	122.3
archFulg1	chr	25	1810428	1810355	Pro	TGG	0	0	80.3	60.8	19.5	Pro	107.2
archFulg1	chr	26	1788935	1788864	Ala	TGC	0	0	86	64.3	21.7	Ala	108.5
archFulg1	chr	27	1766013	1765918	Tyr	GTA	1765977	1765954	73.9	42.9	31	Tyr	110.8	CI
archFulg1	chr	28	1694428	1694356	Thr	TGT	0	0	87.1	63.9	23.2	Thr	110
archFulg1	chr	29	1537568	1537496	Val	TAC	0	0	82.5	59.1	23.4	Val	107.6
archFulg1	chr	30	1369466	1369385	Ser	GGA	0	0	86.4	59.3	27.1	Ser	106.5
archFulg1	chr	31	1345381	1345309	Thr	CGT	0	0	85.1	61.9	23.2	Thr	109
archFulg1	chr	32	1317544	1317473	Cys	GCA	0	0	65.7	38	27.7	Cys	103
archFulg1	chr	33	1155813	1155739	Glu	CTC	0	0	86.8	64.6	22.2	Glu	126.7
archFulg1	chr	34	1142830	1142756	Arg	TCT	0	0	91.1	73.6	17.5	Arg	106.2
archFulg1	chr	35	1003139	1003055	Ser	CGA	0	0	77.4	46.3	31.1	Ser	99.9
archFulg1	chr	36	985809	985738	Arg	TCG	0	0	76.6	55.3	21.3	Arg	88.8
archFulg1	chr	37	780729	780658	Arg	CCG	0	0	73.2	47.1	26.1	Arg	87.1
archFulg1	chr	38	766944	766847	Leu	CAA	766906	766892	73.2	47.8	25.4	Leu	122.6	CI
archFulg1	chr	39	701296	701215	Ser	TGA	0	0	80.2	52.5	27.7	Ser	104
archFulg1	chr	40	558013	557941	Gln	TTG	0	0	85.8	63.9	21.9	Gln	112.3
archFulg1	chr	41	319266	319184	Leu	TAG	0	0	78.3	51.2	27.1	Leu	124.6
archFulg1	chr	42	235858	235749	Asp	GTC	235818	235784	76.2	59.5	16.7	Asp	119.7	CI
archFulg1	chr	43	235571	235499	Val	CAC	0	0	84.1	58.2	25.9	Val	108.9
archFulg1	chr	44	232349	232269	Ser	GCT	0	0	87.8	63.2	24.6	Ser	105.7
archFulg1	chr	45	117636	117562	iMet	CAT	0	0	88.7	61	27.7	iMet	121.6
archFulg1	chr	46	73342	73268	Ile	GAT	0	0	94.4	74.9	19.5	Ile	115.5
archFulg_DSM8774	chr	1	73539	73611	Gln	CTG	0	0	83.1	57.8	25.3	Gln	108.3
archFulg_DSM8774	chr	2	216841	216913	Asn	GTT	0	0	85.1	61.7	23.4	Asn	111.6
archFulg_DSM8774	chr	3	342544	342617	Arg	CCT	0	0	87.7	67.1	20.6	Arg	101.1
archFulg_DSM8774	chr	4	372763	372845	Leu	GAG	0	0	78.3	50.4	27.9	Leu	122.8
archFulg_DSM8774	chr	5	402086	402159	Met	CAT	0	0	86.6	62.9	23.7	Met	109.8
archFulg_DSM8774	chr	6	492759	492841	Leu	CAG	0	0	80.8	54.4	26.4	Leu	121
archFulg_DSM8774	chr	7	663430	663501	Arg	GCG	0	0	73.4	52.7	20.7	Arg	79
archFulg_DSM8774	chr	8	761323	761394	His	GTG	0	0	65.5	39.3	26.2	His	98.3
archFulg_DSM8774	chr	9	823481	823551	Gly	TCC	0	0	86.6	65.2	21.4	Gly	96.6
archFulg_DSM8774	chr	10	834190	834280	Glu	TTC	834230	834245	76.9	56.5	20.4	Glu	129	CI
archFulg_DSM8774	chr	11	1010704	1010775	Ala	CGC	0	0	86.7	65	21.7	Ala	107.9
archFulg_DSM8774	chr	12	1052970	1053043	Pro	CGG	0	0	85.9	60.2	25.7	Pro	110.3
archFulg_DSM8774	chr	13	1314095	1314167	Gly	GCC	0	0	83.7	61.9	21.8	Gly	89.8
archFulg_DSM8774	chr	14	1369691	1369763	Thr	GGT	0	0	86.4	63.5	22.9	Thr	108.1
archFulg_DSM8774	chr	15	1858350	1858423	Lys	TTT	0	0	89.6	69.1	20.5	Lys	120.4
archFulg_DSM8774	chr	16	2004975	2005045	Gly	CCC	0	0	84.9	70.1	14.8	Gly	90.3
archFulg_DSM8774	chr	17	2046094	2046167	Ala	GGC	0	0	84.8	61.4	23.4	Ala	105.4
archFulg_DSM8774	chr	18	2184971	2185044	Lys	CTT	0	0	89.8	74	15.8	Lys	109.5
archFulg_DSM8774	chr	19	2261269	2261341	Val	GAC	0	0	77.7	49.7	28	Val	99.5
archFulg_DSM8774	chr	20	2279603	2279468	Trp	CCA	2279565	2279504	77.6	63.5	14.1	Trp	104.4	CI
archFulg_DSM8774	chr	21	2197845	2197771	Ile2	CAT	0	0	96.1	77.7	18.4	Ile2	124.1
archFulg_DSM8774	chr	22	2166843	2166771	Pro	GGG	0	0	81.5	63.3	18.2	Pro	109.4
archFulg_DSM8774	chr	23	2140688	2140615	Phe	GAA	0	0	84.2	63.1	21.1	Phe	102.9
archFulg_DSM8774	chr	24	2123749	2123666	Leu	TAA	0	0	90	65.1	24.9	Leu	122.3
archFulg_DSM8774	chr	25	1971977	1971904	Pro	TGG	0	0	80.3	60.8	19.5	Pro	107.2
archFulg_DSM8774	chr	26	1951022	1950951	Ala	TGC	0	0	86	64.3	21.7	Ala	108.5
archFulg_DSM8774	chr	27	1928098	1928003	Tyr	GTA	1928062	1928039	73.9	42.9	31	Tyr	110.8	CI
archFulg_DSM8774	chr	28	1856482	1856410	Thr	TGT	0	0	87.1	63.9	23.2	Thr	110
archFulg_DSM8774	chr	29	1693825	1693753	Val	TAC	0	0	82.5	59.1	23.4	Val	107.6
archFulg_DSM8774	chr	30	1528870	1528789	Ser	GGA	0	0	86.4	59.3	27.1	Ser	106.5
archFulg_DSM8774	chr	31	1504788	1504716	Thr	CGT	0	0	85.1	61.9	23.2	Thr	109
archFulg_DSM8774	chr	32	1366943	1366872	Cys	GCA	0	0	65.7	38	27.7	Cys	103
archFulg_DSM8774	chr	33	1208153	1208079	Glu	CTC	0	0	86.8	64.6	22.2	Glu	126.7
archFulg_DSM8774	chr	34	1195152	1195078	Arg	TCT	0	0	91.1	73.6	17.5	Arg	106.2
archFulg_DSM8774	chr	35	1049738	1049654	Ser	CGA	0	0	77.4	46.3	31.1	Ser	99.9
archFulg_DSM8774	chr	36	1032402	1032331	Arg	TCG	0	0	76.6	55.3	21.3	Arg	88.8
archFulg_DSM8774	chr	37	826130	826059	Arg	CCG	0	0	73.2	47.1	26.1	Arg	87.1
archFulg_DSM8774	chr	38	812343	812246	Leu	CAA	812305	812291	73.2	47.8	25.4	Leu	122.6	CI
archFulg_DSM8774	chr	39	748311	748230	Ser	TGA	0	0	80.2	52.5	27.7	Ser	104
archFulg_DSM8774	chr	40	606243	606171	Gln	TTG	0	0	85.8	63.9	21.9	Gln	112.3
archFulg_DSM8774	chr	41	293828	293746	Leu	TAG	0	0	78.3	51.2	27.1	Leu	124.6
archFulg_DSM8774	chr	42	212148	212039	Asp	GTC	212108	212074	76.2	59.5	16.7	Asp	119.7	CI
archFulg_DSM8774	chr	43	211861	211789	Val	CAC	0	0	84.1	58.2	25.9	Val	108.9
archFulg_DSM8774	chr	44	208273	208193	Ser	GCT	0	0	87.8	63.2	24.6	Ser	105.7
archFulg_DSM8774	chr	45	109444	109370	iMet	CAT	0	0	88.7	61	27.7	iMet	121.6
archFulg_DSM8774	chr	46	65148	65074	Ile	GAT	0	0	94.4	74.9	19.5	Ile	115.5
archProf1	chr	1	16547	16621	Arg	CCT	0	0	92.8	72.6	20.2	Arg	104.6
archProf1	chr	2	112468	112540	Gly	TCC	0	0	89.6	68.1	21.5	Gly	98.6
archProf1	chr	3	224190	224271	Ser	TGA	0	0	77.8	52	25.8	Ser	100.9
archProf1	chr	4	286315	286387	Arg	TCG	0	0	69.1	45.2	23.9	Arg	82.2
archProf1	chr	5	320403	320487	Leu	TAG	0	0	83	56.7	26.3	Leu	127.4
archProf1	chr	6	335784	335867	Ser	CGA	0	0	83	52.9	30.1	Ser	101.3
archProf1	chr	7	382428	382498	Cys	GCA	0	0	67.7	39.4	28.3	Cys	95.2
archProf1	chr	8	526603	526675	Arg	CCG	0	0	69.3	44.5	24.8	Asp	81.2	IPD:-3.20
archProf1	chr	9	714124	714196	Gly	CCC	0	0	88.8	74.1	14.7	Gly	92.8
archProf1	chr	10	747270	747404	Trp	CCA	747308	747368	83.7	66.4	17.3	Trp	107	CI
archProf1	chr	11	752329	752416	Leu	CAA	0	0	93	65	28	Leu	135.7
archProf1	chr	12	782815	782889	iMet	CAT	0	0	83.8	51.5	32.3	iMet	114.3
archProf1	chr	13	817572	817645	Lys	TTT	0	0	90.8	70.4	20.4	Lys	118
archProf1	chr	14	830472	830545	Phe	GAA	0	0	87.1	68.5	18.6	Phe	105.9
archProf1	chr	15	849711	849783	Val	GAC	0	0	77.7	49.7	28	Val	103.6
archProf1	chr	16	858017	858090	Thr	TGT	0	0	94.7	73.3	21.4	Thr	112.5
archProf1	chr	17	928010	928090	Ser	GCT	0	0	85.2	60.7	24.5	Ser	106.1
archProf1	chr	18	957807	957881	Arg	TCT	0	0	91.4	73.9	17.5	Arg	107.1
archProf1	chr	19	972472	972543	His	GTG	0	0	76.8	54.3	22.5	His	90.9
archProf1	chr	20	980705	980781	Ile	GAT	0	0	86.2	65.4	20.8	Ile	86.6
archProf1	chr	21	1198272	1198356	Leu	CAG	0	0	83.8	57.4	26.4	Leu	127.1
archProf1	chr	22	1262603	1262686	Leu	TAA	0	0	92.8	69.7	23.1	Leu	121.5
archProf1	chr	23	1296250	1296313	Undet	NNN	0	0	26.8	19.6	7.2	Leu	10.1	trunc_start:36
archProf1	chr	24	1365143	1365216	Gly	GCC	0	0	84.1	65.3	18.8	Gly	94
archProf1	chr	25	1469919	1470005	Leu	GAG	0	0	90	65.3	24.7	Leu	123.5
archProf1	chr	26	1513481	1513408	Ala	CGC	0	0	92.8	71.7	21.1	Ala	111.1
archProf1	chr	27	1445734	1445660	Glu	CTC	0	0	86.8	64.6	22.2	Glu	126.7
archProf1	chr	28	1417143	1417067	Glu	CTC	0	0	20.2	26.4	-6.2	Asp	11.1	IPD:-3.60,trunc_start:34
archProf1	chr	29	1376027	1375953	Asp	GTC	0	0	89.1	70.6	18.5	Asp	121.3
archProf1	chr	30	1322793	1322721	Asn	GTT	0	0	89.4	67.9	21.5	Asn	109.7
archProf1	chr	31	1222610	1222529	Ser	GGA	0	0	77.7	51.8	25.9	Ser	100.5
archProf1	chr	32	1096150	1096078	Val	CAC	0	0	84.3	61.6	22.7	Val	109
archProf1	chr	33	1067298	1067226	Thr	GGT	0	0	84.4	59.5	24.9	Thr	103.8
archProf1	chr	34	1049887	1049814	Ala	TGC	0	0	91.8	68.6	23.2	Ala	112.5
archProf1	chr	35	930293	930221	Gln	CTG	0	0	81.7	56.5	25.2	Gln	109.1
archProf1	chr	36	836883	836810	Thr	CGT	0	0	92.7	71.3	21.4	Thr	111.5
archProf1	chr	37	829879	829805	Ile	GAT	0	0	98.4	77.2	21.2	Ile	115.2
archProf1	chr	38	815377	815304	Arg	GCG	0	0	78.5	58	20.5	Arg	86.6
archProf1	chr	39	804461	804388	Pro	GGG	0	0	66.1	39.8	26.3	Pro	101.9
archProf1	chr	40	798193	798120	Ala	GGC	0	0	87	63.6	23.4	Ala	106.2
archProf1	chr	41	750198	750125	Pro	TGG	0	0	85.5	63.4	22.1	Pro	114.6
archProf1	chr	42	338698	338626	Val	TAC	0	0	80.2	52.2	28	Val	105.3
archProf1	chr	43	293986	293912	Glu	TTC	0	0	89.4	68.4	21	Glu	127.7
archProf1	chr	44	237348	237257	Tyr	GTA	237310	237293	77.9	49.7	28.2	Tyr	106.9	CI
archProf1	chr	45	205530	205457	Met	CAT	0	0	89.5	69.2	20.3	Met	107.5
archProf1	chr	46	162431	162359	Gln	TTG	0	0	85.9	63.2	22.7	Gln	109.4
archProf1	chr	47	109738	109665	Pro	CGG	0	0	85.4	63.3	22.1	Pro	114.6
archProf1	chr	48	108418	108344	Lys	CTT	0	0	96.2	78.4	17.8	Lys	112.3
archProf1	chr	49	42713	42639	Ile2	CAT	0	0	97.1	78.7	18.4	Ile2	124.5
archSulf_PM70_1	chr	1	117388	117459	Ala	CGC	0	0	85.2	64.1	21.1	Ala	111.9
archSulf_PM70_1	chr	2	260798	260871	Pro	TGG	0	0	81.8	58.8	23	Pro	106.5
archSulf_PM70_1	chr	3	582369	582442	Pro	CGG	0	0	79.1	51.6	27.5	Pro	102.9
archSulf_PM70_1	chr	4	661834	661906	Ala	TGC	0	0	81.9	58.7	23.2	Ala	105.3
archSulf_PM70_1	chr	5	711422	711493	Arg	TCG	0	0	75.3	50.3	25	Arg	90.3
archSulf_PM70_1	chr	6	713003	713077	Arg	CCT	0	0	90.5	74.6	15.9	Arg	101.4
archSulf_PM70_1	chr	7	730747	730829	Ser	GGA	0	0	73.2	45	28.2	Ser	97.7
archSulf_PM70_1	chr	8	873533	873605	Gln	TTG	0	0	83.6	61.7	21.9	Gln	112.3
archSulf_PM70_1	chr	9	955618	955691	Thr	CGT	0	0	83.2	56.9	26.3	Thr	105.7
archSulf_PM70_1	chr	10	1006373	1006445	Thr	GGT	0	0	82.1	59.7	22.4	Thr	105.2
archSulf_PM70_1	chr	11	1114730	1114802	Asn	GTT	0	0	82	56.4	25.6	Asn	110.8
archSulf_PM70_1	chr	12	1182937	1183011	Ile2	CAT	0	0	91.9	76.1	15.8	Ile2	118
archSulf_PM70_1	chr	13	1360773	1360846	Thr	TGT	0	0	75.7	48.9	26.8	Thr	76.8
archSulf_PM70_1	chr	14	1360852	1360936	Arg	GCG	0	0	64.7	35	29.7	Arg	76.7
archSulf_PM70_1	chr	15	1360937	1361009	Thr	CGT	0	0	72	51.4	20.6	Thr	88
archSulf_PM70_1	chr	16	1361013	1361089	Undet	NNN	0	0	44	28.4	15.6	Tyr	34.1
archSulf_PM70_1	chr	17	1361109	1361180	Gln	TTG	0	0	71.2	46.8	24.4	Gln	101.4
archSulf_PM70_1	chr	18	1429080	1429151	Cys	GCA	0	0	64.2	35	29.2	Cys	101.6
archSulf_PM70_1	chr	19	1471074	1471144	Gly	CCC	0	0	74.6	60.1	14.5	Gly	90.6
archSulf_PM70_1	chr	20	1503289	1503362	Lys	CTT	0	0	87	68.8	18.2	Lys	114.5
archSulf_PM70_1	chr	21	1527993	1528067	Arg	TCT	0	0	90.5	74.1	16.4	Arg	103.8
archSulf_PM70_1	chr	22	1643304	1643387	Leu	GAG	0	0	78.2	48.7	29.5	Leu	116.5
archSulf_PM70_1	chr	23	1846110	1846183	Ala	GGC	0	0	84.3	63.7	20.6	Ala	104.7
archSulf_PM70_1	chr	24	1857355	1857429	Ile	GAT	0	0	92.9	73.5	19.4	Ile	115.6
archSulf_PM70_1	chr	25	1890017	1890089	Arg	CCG	0	0	66.7	37	29.7	Arg	75.7
archSulf_PM70_1	chr	26	1896188	1896262	Glu	TTC	0	0	84.2	63.7	20.5	Glu	129
archSulf_PM70_1	chr	27	1941367	1941439	Gln	CTG	0	0	78.4	49.1	29.3	Gln	101.5
archSulf_PM70_1	chr	28	1967872	1967955	Leu	TAA	0	0	82.9	53.8	29.1	Leu	116.5
archSulf_PM70_1	chr	29	2049140	2049066	Asp	GTC	0	0	77.7	60.6	17.1	Asp	103.1
archSulf_PM70_1	chr	30	1830011	1829901	Ser	CGA	1829975	1829947	66.8	39.8	27	Ser	97.8	CI
archSulf_PM70_1	chr	31	1663564	1663491	Thr	TGT	0	0	77.3	50.9	26.4	Thr	100.9
archSulf_PM70_1	chr	32	1648360	1648286	Glu	CTC	0	0	80.9	58.9	22	Glu	121.5
archSulf_PM70_1	chr	33	1448472	1448374	Leu	CAA	1448432	1448419	77.3	52.9	24.4	Leu	126.4	CI
archSulf_PM70_1	chr	34	1382858	1382786	Gly	GCC	0	0	82	62.8	19.2	Gly	85.7
archSulf_PM70_1	chr	35	1342919	1342865	Leu	CAA	0	0	20.7	18.1	2.6	Glu	22.9	IPD:-38.10,trunc_start:17
archSulf_PM70_1	chr	36	1085508	1085436	Val	TAC	0	0	81.3	58.5	22.8	Val	108.7
archSulf_PM70_1	chr	37	1062752	1062645	Val	TAC	0	0	25.5	16.4	9.1	Val	12.4	trunc_start:13
archSulf_PM70_1	chr	38	1056463	1056390	Met	CAT	0	0	86.6	62.9	23.7	Met	109.8
archSulf_PM70_1	chr	39	955968	955897	Arg	GCG	0	0	67.2	40.7	26.5	Asp	77.9	IPD:-8.70
archSulf_PM70_1	chr	40	947809	947727	Ser	TGA	0	0	74.5	47.7	26.8	Ser	98.6
archSulf_PM70_1	chr	41	843588	843493	Tyr	GTA	843551	843529	72.2	43.2	29	Tyr	110.7	CI
archSulf_PM70_1	chr	42	822774	822703	His	GTG	0	0	60.2	39.1	21.1	His	94.5
archSulf_PM70_1	chr	43	781618	781544	iMet	CAT	0	0	91	63.4	27.6	iMet	124.1
archSulf_PM70_1	chr	44	770848	770776	Val	GAC	0	0	84.1	56.1	28	Val	105.1
archSulf_PM70_1	chr	45	733526	733444	Leu	TAG	0	0	79.3	52.1	27.2	Leu	122.3
archSulf_PM70_1	chr	46	679927	679819	Ser	GCT	679891	679864	71.6	44.7	26.9	Ser	102.9	CI
archSulf_PM70_1	chr	47	649372	649299	Lys	TTT	0	0	88.7	68.2	20.5	Lys	117.5
archSulf_PM70_1	chr	48	569152	569065	Pro	GGG	569113	569100	71.5	46.6	24.9	Pro	111.9	CI
archSulf_PM70_1	chr	49	344854	344782	Val	CAC	0	0	84.9	59	25.9	Val	107.2
archSulf_PM70_1	chr	50	344416	344343	Phe	GAA	0	0	83.6	61.9	21.7	Phe	102.4
archSulf_PM70_1	chr	51	309904	309821	Leu	CAG	0	0	76.5	52.1	24.4	Leu	115.1
archSulf_PM70_1	chr	52	309749	309614	Trp	CCA	309711	309650	79	60	19	Trp	107	CI
archSulf_PM70_1	chr	53	164970	164900	Gly	TCC	0	0	79.7	57.4	22.3	Gly	92.4
archVene1	chr	1	8063	8133	Gly	CCC	0	0	87.1	72.3	14.8	Gly	92.7
archVene1	chr	2	36551	36655	Asp	GTC	36591	36620	79.6	59.1	20.5	Asp	119.8	CI
archVene1	chr	3	73965	74056	Ile	GAT	74004	74020	88.1	69.7	18.4	Ile	116.2	CI
archVene1	chr	4	197636	197708	Gln	CTG	0	0	80.4	53.5	26.9	Gln	106.5
archVene1	chr	5	300625	300726	Tyr	GTA	300662	300690	77.5	49.9	27.6	Tyr	106.1	CI
archVene1	chr	6	408145	408219	Ile2	CAT	0	0	93.3	72.3	21	Ile2	120.5
archVene1	chr	7	609185	609258	Pro	TGG	0	0	84.6	62.6	22	Pro	110.6
archVene1	chr	8	636307	636391	Leu	CAA	0	0	84.5	56.1	28.4	Leu	126.4
archVene1	chr	9	745767	745839	Gln	TTG	0	0	82.4	56.4	26	Gln	106.6
archVene1	chr	10	758957	759037	Ser	GCT	0	0	81.5	52.5	29	Ser	103.2
archVene1	chr	11	801205	801277	Ala	TGC	0	0	84.2	61	23.2	Ala	102.4
archVene1	chr	12	877758	877832	Glu	TTC	0	0	85.7	65.3	20.4	Glu	127.7
archVene1	chr	13	900745	900881	Trp	CCA	900783	900845	83.5	66.3	17.2	Trp	110.3	CI
archVene1	chr	14	940727	940799	Val	CAC	0	0	88.6	65.9	22.7	Val	111.2
archVene1	chr	15	1083696	1083769	Pro	GGG	0	0	81.8	59.7	22.1	Pro	113.3
archVene1	chr	16	1105616	1105700	Ser	CGA	0	0	73.8	49.1	24.7	Ser	92.7
archVene1	chr	17	1284458	1284538	Ser	GGA	0	0	82.9	57.5	25.4	Ser	103.5
archVene1	chr	18	1428545	1428618	Pro	CGG	0	0	85.9	60.2	25.7	Pro	110.3
archVene1	chr	19	1545645	1545716	Arg	GCG	0	0	75.1	55.1	20	His	85.1	IPD:-7.20
archVene1	chr	20	1556501	1556572	Ala	CGC	0	0	90	68.4	21.6	Ala	109
archVene1	chr	21	1665301	1665372	Arg	CCG	0	0	74.7	49.9	24.8	Asp	89.4	IPD:-5.00
archVene1	chr	22	1822830	1822911	Ser	TGA	0	0	83	58.5	24.5	Ser	105.3
archVene1	chr	23	1832467	1832555	Undet	NNN	0	0	25.8	22.7	3.1	Ser	15.8	trunc_start:29
archVene1	chr	24	1867748	1867821	Lys	CTT	0	0	89.8	71.9	17.9	Lys	112.5
archVene1	chr	25	1888993	1888922	Ala	GGC	0	0	86.9	66.1	20.8	Ala	108.9
archVene1	chr	26	1882513	1882441	Asn	GTT	0	0	88.7	66.6	22.1	Asn	108.9
archVene1	chr	27	1768918	1768848	Gly	TCC	0	0	86.6	65.2	21.4	Gly	96.6
archVene1	chr	28	1702916	1702844	Val	GAC	0	0	84.1	56.1	28	Val	105.1
archVene1	chr	29	1642435	1642363	Thr	GGT	0	0	87.7	64.8	22.9	Thr	112.4
archVene1	chr	30	1547617	1547534	Leu	CAG	0	0	80.3	51.6	28.7	Leu	118
archVene1	chr	31	1456420	1456348	Thr	TGT	0	0	87.1	63.9	23.2	Thr	110
archVene1	chr	32	1224488	1224414	Arg	CCT	0	0	86.7	65.4	21.3	Arg	100.6
archVene1	chr	33	1196098	1196025	Lys	TTT	0	0	88.8	68.5	20.3	Lys	112.1
archVene1	chr	34	1094097	1094014	Leu	TAG	0	0	82.2	55.8	26.4	Leu	120.1
archVene1	chr	35	1093846	1093772	Glu	CTC	0	0	86.8	64.6	22.2	Glu	126.7
archVene1	chr	36	1019560	1019488	Thr	CGT	0	0	90	66.8	23.2	Thr	111.5
archVene1	chr	37	960857	960784	Gly	GCC	0	0	83.2	64.5	18.7	Gly	95.1
archVene1	chr	38	942060	941987	Met	CAT	0	0	86.6	62.9	23.7	Met	109.8
archVene1	chr	39	886654	886582	Arg	TCG	0	0	73.2	53.2	20	Arg	85.6
archVene1	chr	40	881457	881356	Leu	TAA	881418	881401	83.5	60.5	23	Leu	122.9	CI
archVene1	chr	41	805370	805300	Cys	GCA	0	0	69.8	42.1	27.7	Cys	98.9
archVene1	chr	42	756683	756610	Phe	GAA	0	0	84.8	63.1	21.7	Phe	104.1
archVene1	chr	43	647043	646972	His	GTG	0	0	63.4	37.1	26.3	His	95.8
archVene1	chr	44	593232	593160	Val	TAC	0	0	85.3	59.9	25.4	Val	106.2
archVene1	chr	45	562352	562269	Leu	GAG	0	0	82.7	56.4	26.3	Leu	113.9
archVene1	chr	46	525647	525573	Arg	TCT	0	0	85.8	71.9	13.9	Arg	98.7
archVene1	chr	47	193522	193448	iMet	CAT	0	0	91	63.4	27.6	iMet	124.1
caldLagu_DSM15908	chr	1	51007	51084	Arg	CCT	0	0	90.5	68.6	21.9	Arg	103.5
caldLagu_DSM15908	chr	2	284693	284767	Arg	CCG	0	0	95.6	73.8	21.8	Arg	106.1
caldLagu_DSM15908	chr	3	411771	411843	Asn	GTT	0	0	85	64.7	20.3	Asn	110.5
caldLagu_DSM15908	chr	4	415523	415615	Gln	CTG	415561	415577	76.3	56.1	20.2	Gln	109.1	CI
caldLagu_DSM15908	chr	5	495440	495551	Lys	CTT	495486	495520	109.1	92.5	16.6	Lys	129.9	NCI:1
caldLagu_DSM15908	chr	6	499812	499909	Gln	TTG	499850	499871	72.4	53	19.4	Gln	105.3	CI
caldLagu_DSM15908	chr	7	551106	551179	Ile2	CAT	0	0	95.2	77.1	18.1	Ile2	116.3
caldLagu_DSM15908	chr	8	566017	566088	Ala	CGC	0	0	90.3	72	18.3	Ala	114.8
caldLagu_DSM15908	chr	9	625137	625221	Ser	CGA	0	0	84.6	65.2	19.4	Ser	109.8
caldLagu_DSM15908	chr	10	625362	625435	Pro	TGG	0	0	90.1	69.6	20.5	Pro	111.1
caldLagu_DSM15908	chr	11	638533	638608	Gly	CCC	0	0	93.4	76.7	16.7	Gly	104.3
caldLagu_DSM15908	chr	12	672028	672127	Thr	CGT	672065	672091	78.7	60.8	17.9	Thr	99.5	CI
caldLagu_DSM15908	chr	13	721131	721236	Asp	GTC	721171	721198	83.2	65.1	18.1	Asp	115.5	CI
caldLagu_DSM15908	chr	14	848846	848920	Val	GAC	0	0	85.1	63.5	21.6	Val	108.6
caldLagu_DSM15908	chr	15	907346	907436	Pro	CGG	907379	907395	82.4	65.6	16.8	Pro	99.6	NCI:1
caldLagu_DSM15908	chr	16	954690	954765	Gly	TCC	0	0	99.7	83	16.7	Gly	109.3
caldLagu_DSM15908	chr	17	1014841	1014925	Ser	GCT	0	0	95.5	68.8	26.7	Ser	108.1
caldLagu_DSM15908	chr	18	1164018	1164102	Leu	TAA	0	0	77.8	48.8	29	Leu	119
caldLagu_DSM15908	chr	19	1192780	1192864	Leu	GAG	0	0	78.6	49.4	29.2	Leu	123.5
caldLagu_DSM15908	chr	20	1304706	1304815	Tyr	GTA	1304742	1304776	89	66.5	22.5	Tyr	119.2	CI
caldLagu_DSM15908	chr	21	1312308	1312381	Ala	TGC	0	0	92.7	75.3	17.4	Ala	109.8
caldLagu_DSM15908	chr	22	1421091	1421195	Cys	GCA	1421129	1421159	79.2	61.1	18.1	Cys	109.4	CI
caldLagu_DSM15908	chr	23	1436316	1436390	Glu	TTC	0	0	92.4	74.1	18.3	Glu	116.4
caldLagu_DSM15908	chr	24	1463030	1463141	Lys	TTT	1463076	1463110	104.2	87.6	16.6	Lys	125.3	NCI:1
caldLagu_DSM15908	chr	25	1475399	1475484	Ser	GGA	0	0	88	53.6	34.4	Ser	104.3
caldLagu_DSM15908	chr	26	1504612	1504528	Leu	TAG	0	0	77.7	48.7	29	Leu	117
caldLagu_DSM15908	chr	27	1440686	1440613	Ile	GAT	0	0	93.6	73.2	20.4	Ile	116.6
caldLagu_DSM15908	chr	28	1428420	1428327	Thr	TGT	1428397	1428378	94.6	74.8	19.8	Thr	108.2	NCI:1
caldLagu_DSM15908	chr	29	1417666	1417560	Met	CAT	1417628	1417596	90.1	73.2	16.9	Met	111.5	CI
caldLagu_DSM15908	chr	30	1374247	1374174	Val	TAC	0	0	73.4	51.8	21.6	Val	99.5
caldLagu_DSM15908	chr	31	1297697	1297620	Arg	TCT	0	0	89	67	22	Arg	102.8
caldLagu_DSM15908	chr	32	1222119	1222045	Glu	CTC	0	0	93	74.8	18.2	Glu	114.2
caldLagu_DSM15908	chr	33	1180627	1180554	Val	CAC	0	0	79.2	57.6	21.6	Val	105.1
caldLagu_DSM15908	chr	34	973668	973595	Thr	GGT	0	0	87.1	64.2	22.9	Thr	104.5
caldLagu_DSM15908	chr	35	753825	753740	Leu	CAA	0	0	90.3	61.1	29.2	Leu	125.4
caldLagu_DSM15908	chr	36	652952	652879	His	GTG	0	0	84.1	62.2	21.9	His	94.3
caldLagu_DSM15908	chr	37	541249	541176	iMet	CAT	0	0	95.9	68.8	27.1	iMet	122
caldLagu_DSM15908	chr	38	519289	519214	Gly	GCC	0	0	90.2	73.6	16.6	Gly	102.6
caldLagu_DSM15908	chr	39	463986	463915	Phe	GAA	0	0	86.6	68.4	18.2	Phe	107.4
caldLagu_DSM15908	chr	40	429203	429100	Pro	GGG	429165	429136	80.9	61.4	19.5	Pro	111.3	CI
caldLagu_DSM15908	chr	41	406621	406536	Ser	TGA	0	0	81.6	54.2	27.4	Ser	102.7
caldLagu_DSM15908	chr	42	387390	387306	Leu	CAG	0	0	85.5	56.2	29.3	Leu	123.6
caldLagu_DSM15908	chr	43	384257	384182	Arg	GCG	0	0	93.9	75.6	18.3	Arg	102.8
caldLagu_DSM15908	chr	44	372159	372084	Arg	TCG	0	0	91.1	76.3	14.8	Arg	100.2
caldLagu_DSM15908	chr	45	336743	336644	Trp	CCA	336711	336690	96.6	79	17.6	Lys	99.8	IPD:-3.90,NCI:1
caldLagu_DSM15908	chr	46	31257	31184	Ala	GGC	0	0	88	70.6	17.4	Ala	109
caldMaqu1	chr	1	117141	117219	Arg	CCT	0	0	99.9	81.4	18.5	Arg	112.5
caldMaqu1	chr	2	183403	183477	Ala	GGC	0	0	26.8	42.4	-15.6	Ala	30.2
caldMaqu1	chr	3	294709	294783	Arg	GCG	0	0	88.4	72	16.4	Arg	105.7
caldMaqu1	chr	4	763622	763595	Glu-exon1	TTC	0	0	95.1	79.5	15.6	Glu	124
caldMaqu1	chr	4	597450	597509	Glu-exon2	TTC	0	0	95.1	79.5	15.6	Glu	124
caldMaqu1	chr	5	649824	649935	Thr	TGT	649855649885	649876649896	95.1	78.4	16.7	Thr	119.9	CI,NCI:1
caldMaqu1	chr	6	747477	747565	Ser	GCT	0	0	104.5	78.1	26.4	Ser	116.8
caldMaqu1	chr	7	760840	760916	Phe	GAA	0	0	96	79.3	16.7	Phe	116.4
caldMaqu1	chr	8	767479	767586	Pro	GGG	767518	767547	89.1	74.3	14.8	Pro	116.5	CI
caldMaqu1	chr	9	1165911	1165984	iMet	CAT	0	0	88	61.8	26.2	iMet	107.1
caldMaqu1	chr	10	1237267	1237384	Tyr	GTA	1237303	1237345	86	65.5	20.5	Tyr	108.6	CI
caldMaqu1	chr	11	1256393	1256468	Arg	TCT	0	0	95.5	79	16.5	Arg	110.6
caldMaqu1	chr	12	1263127	1263204	Asp	GTC	0	0	92.2	82.2	10	Asp	105.2
caldMaqu1	chr	13	1356598	1356683	Ser	GGA	0	0	97.8	72.7	25.1	Ser	107
caldMaqu1	chr	14	1395865	1395944	His	GTG	0	0	92.5	77.6	14.9	His	100.4
caldMaqu1	chr	15	1429777	1429865	Ser	TGA	0	0	102.1	75.6	26.5	Ser	116.2
caldMaqu1	chr	16	1438954	1439041	Leu	CAG	0	0	87.8	59.5	28.3	Leu	127
caldMaqu1	chr	17	1443352	1443425	Asn	GTT	0	0	94.5	77.7	16.8	Asn	110.1
caldMaqu1	chr	18	1795375	1795463	Ile	GAT	1795414	1795427	91.3	74.1	17.2	Ile2	112.6	IPD:-3.60,CI
caldMaqu1	chr	19	2023858	2023948	Val	GAC	2023897	2023912	83.7	67.2	16.5	Pro	106.9	IPD:-0.30,CI
caldMaqu1	chr	20	2030737	2030826	Thr	CGT	2030776	2030790	90	73.3	16.7	Thr	114.8	CI
caldMaqu1	chr	21	2041359	2041450	Val	CAC	2041398	2041414	83.3	66.8	16.5	Val	106.4	CI
caldMaqu1	chr	22	1946130	1946057	Met	CAT	0	0	95.5	75.9	19.6	Ile	122	IPD:-39.90
caldMaqu1	chr	23	1913691	1913616	Arg	CCG	0	0	95.6	79.1	16.5	Arg	110.9
caldMaqu1	chr	24	1787545	1787469	Thr	GGT	0	0	97.8	74.9	22.9	Thr	120.5
caldMaqu1	chr	25	1783212	1783139	Thr	GGT	0	0	92.1	69.1	23	Thr	115.7
caldMaqu1	chr	26	1453341	1453267	Arg	TCG	0	0	97.4	78.9	18.5	Arg	105.1
caldMaqu1	chr	27	1320742	1320652	Val	TAC	1320703	1320688	83.3	69.4	13.9	Val	104.6	CI
caldMaqu1	chr	28	1306745	1306670	Gln	CTG	0	0	84.8	60.5	24.3	Gln	107.2
caldMaqu1	chr	29	1221023	1220934	Ser	CGA	0	0	101.1	78.3	22.8	Ser	117.4
caldMaqu1	chr	30	1215371	1215284	Leu	TAG	0	0	87	58.8	28.2	Leu	127.3
caldMaqu1	chr	31	1088754	1088667	Leu	GAG	0	0	88.8	60.5	28.3	Leu	128.7
caldMaqu1	chr	32	758965	758928	Gly-exon1	CCC	0	0	82.8	65.7	17.1	Gly	95.2
caldMaqu1	chr	32	1043505	1043470	Gly-exon2	CCC	0	0	82.8	65.7	17.1	Gly	95.2
caldMaqu1	chr	33	1041161	1041087	Lys	TTT	0	0	97.7	79.1	18.6	Lys	120.9
caldMaqu1	chr	34	940842	940717	Pro	TGG	940804	940757	100.4	81.4	19	Pro	114.5	NCI:1
caldMaqu1	chr	35	802387	802311	Cys	GCA	0	0	103.2	86.9	16.3	Arg	95.3	IPD:-3.60
caldMaqu1	chr	36	791066	790966	Pro	CGG	791039	791017	101.2	82.1	19.1	Pro	114.6	NCI:1
caldMaqu1	chr	37	762860	762773	Leu	TAA	0	0	97.5	68.2	29.3	Leu	136.6
caldMaqu1	chr	38	708601	708525	Trp	CCA	0	0	97.2	77.5	19.7	Trp	102.5
caldMaqu1	chr	39	557235	557160	Gln	TTG	0	0	84.1	59.8	24.3	Gln	107.1
caldMaqu1	chr	40	522242	522166	Ala	GGC	0	0	92.3	76.6	15.7	Ala	111.5
caldMaqu1	chr	41	424065	423978	Leu	CAA	0	0	98.3	69	29.3	Leu	136.3
caldMaqu1	chr	42	413091	413014	Lys	CTT	0	0	103	84.4	18.6	Lys	117.5
caldMaqu1	chr	43	392773	392802	Ala-exon1	TGC	0	0	97	81.3	15.7	Ala	112.3
caldMaqu1	chr	43	394236	394190	Ala-exon2	TGC	0	0	97	81.3	15.7	Ala	112.3
caldMaqu1	chr	44	314502	314428	Met	CAT	0	0	93.6	74.2	19.4	Met	98.6
caldMaqu1	chr	45	157508	157431	Glu	CTC	0	0	95.8	77.6	18.2	Glu	119.6
caldMaqu1	chr	46	392773	392802	Ala-exon1	CGC	0	0	92	76.3	15.7	Ala	106.1
caldMaqu1	chr	46	95954	95911	Ala-exon2	CGC	0	0	92	76.3	15.7	Ala	106.1
caldMaqu1	chr	47	1668747	1668720	Gly-exon1	TCC	0	0	92.9	75.8	17.1	Gly	107.4
caldMaqu1	chr	47	847766	847777	Gly-exon2	TCC	0	0	92.9	75.8	17.1	Gly	107.4
caldMaqu1	chr	47	1043505	1043470	Gly-exon3	TCC	0	0	92.9	75.8	17.1	Gly	107.4
caldMaqu1	chr	48	1668747	1668720	Gly-exon1	GCC	0	0	93.1	76	17.1	Gly	103.2
caldMaqu1	chr	48	1980489	1980476	Gly-exon2	GCC	0	0	93.1	76	17.1	Gly	103.2
caldSubt1	chr	1	10708	10812	Arg	CCT	10761	10790	84	64.7	19.3	Arg	101.8	NCI:1
caldSubt1	chr	2	50901	50975	iMet	CAT	0	0	88	63.1	24.9	iMet	117.7
caldSubt1	chr	3	77030	77105	Pro	GGG	0	0	78.3	58.8	19.5	Pro	95.5
caldSubt1	chr	4	127030	127103	Asn	GTT	0	0	91.4	67.8	23.6	Asn	105.3
caldSubt1	chr	5	186801	186874	Ala	CGC	0	0	86.9	62.1	24.8	Ala	106.4
caldSubt1	chr	6	187952	188025	Gly	TCC	0	0	89.1	69.9	19.2	Gly	99.4
caldSubt1	chr	7	196258	196352	Phe	GAA	196283	196303	84.3	63	21.3	Phe	109	NCI:1
caldSubt1	chr	8	318688	318792	Arg	CCG	318741	318770	94.4	76.5	17.9	Arg	107.8	NCI:1
caldSubt1	chr	9	389359	389441	Ser	GCT	0	0	83.5	55.7	27.8	Ser	105
caldSubt1	chr	10	452026	452112	Ser	GGA	0	0	90.5	63.2	27.3	Ser	100.5
caldSubt1	chr	11	534190	534304	Gln	CTG	534212534249	534232534269	64.2	50.1	14.1	Gln	101.2	CI,NCI:1
caldSubt1	chr	12	568325	568409	Leu	GAG	0	0	83.3	55.6	27.7	Leu	126
caldSubt1	chr	13	663904	663977	Gly	CCC	0	0	83.9	66.7	17.2	Gly	87.7
caldSubt1	chr	14	1053957	1054030	Val	TAC	0	0	86.3	58.2	28.1	Val	98.2
caldSubt1	chr	15	1072672	1072802	Leu	TAA	10726981072743	10727281072757	81.6	59.5	22.1	Leu	130.3	CI,NCI:1
caldSubt1	chr	16	1169456	1169529	Ala	TGC	0	0	86.2	61.3	24.9	Ala	106.9
caldSubt1	chr	17	1202109	1202184	Pro	CGG	0	0	87.8	70.6	17.2	Pro	100.9
caldSubt1	chr	18	1283472	1283545	Val	GAC	0	0	86.3	59.4	26.9	Val	104.2
caldSubt1	chr	19	1335660	1335734	Arg	TCT	0	0	73.6	55.5	18.1	Arg	92.2
caldSubt1	chr	20	1349357	1349431	Ile2	CAT	0	0	98.6	77.8	20.8	Ile2	117.1
caldSubt1	chr	21	1426751	1426824	Ala	GGC	0	0	84.2	61.8	22.4	Ala	108
caldSubt1	chr	22	1494783	1494890	Ser	CGA	1494821	1494842	75.4	51.6	23.8	Ser	106.8	CI
caldSubt1	chr	23	1596424	1596497	Thr	TGT	0	0	87.5	63.5	24	Thr	106
caldSubt1	chr	24	1597664	1597738	Lys	TTT	0	0	95.1	78.9	16.2	Lys	110.5
caldSubt1	chr	25	1666774	1666874	Trp	CCA	1666813	1666838	79.6	57.5	22.1	Trp	92.7	CI
caldSubt1	chr	26	1680857	1680930	Val	CAC	0	0	90.2	67.7	22.5	Val	108.7
caldSubt1	chr	27	1605281	1605156	Thr	GGT	16052561605206	16052281605184	78	55.1	22.9	Thr	94.2	NCI:2
caldSubt1	chr	28	1481241	1481167	Glu	TTC	0	0	86.3	65.5	20.8	Glu	122.1
caldSubt1	chr	29	1479909	1479835	Ile	GAT	0	0	88.7	62.4	26.3	Ile	112.9
caldSubt1	chr	30	1341687	1341615	His	GTG	0	0	75.2	47.9	27.3	His	89.9
caldSubt1	chr	31	1327402	1327328	Arg	GCG	0	0	80.5	66.7	13.8	Arg	96.1
caldSubt1	chr	32	1246606	1246533	Asp	GTC	0	0	77.3	56.8	20.5	Asp	83.6
caldSubt1	chr	33	1207947	1207874	Gly	GCC	0	0	84.2	65.9	18.3	Gly	99.2
caldSubt1	chr	34	1171016	1170942	Glu	CTC	0	0	90.4	68.8	21.6	Glu	122.6
caldSubt1	chr	35	1143748	1143677	Cys	GCA	0	0	55.5	32.8	22.7	Cys	91
caldSubt1	chr	36	1059467	1059370	Lys	CTT	1059442	1059419	82.1	59.9	22.2	Lys	103.9	NCI:1
caldSubt1	chr	37	664183	664069	Leu	CAA	664160	664129	84.7	57.6	27.1	Leu	114.8	NCI:1
caldSubt1	chr	38	553305	553233	Gln	TTG	0	0	81.9	61.2	20.7	Gln	100.1
caldSubt1	chr	39	516853	516756	Ser	TGA	516814	516803	76.1	53.5	22.6	Ser	103.5	CI
caldSubt1	chr	40	510997	510882	Leu	TAG	510973	510943	86.9	59.9	27	Leu	132.4	NCI:1
caldSubt1	chr	41	503515	503442	Thr	CGT	0	0	88.2	64.2	24	Thr	106
caldSubt1	chr	42	393422	393348	Arg	TCG	0	0	77.3	65.1	12.2	Arg	92.8
caldSubt1	chr	43	333443	333359	Leu	CAG	0	0	82.2	55.4	26.8	Leu	124
caldSubt1	chr	44	187138	187064	Met	CAT	0	0	84.3	69.1	15.2	Met	91
caldSubt1	chr	45	92579	92453	Tyr	GTA	92541	92492	90.5	64.7	25.8	Tyr	122.4	CI
caldSubt1	chr	46	16900	16825	Pro	TGG	0	0	87	69.9	17.1	Pro	100.8
candMeth_ALVUS_MX1201	chr	1	210844	210919	Val	TAC	0	0	77.4	55.2	22.2	Val	101.8
candMeth_ALVUS_MX1201	chr	2	219503	219588	Leu	TAA	0	0	77.5	59.4	18.1	Leu	107.5
candMeth_ALVUS_MX1201	chr	3	299097	299169	Ala	TGC	0	0	75.3	42.9	32.4	Ala	97.8
candMeth_ALVUS_MX1201	chr	4	313036	313121	Leu	CAA	0	0	74.8	45	29.8	Leu	92.7
candMeth_ALVUS_MX1201	chr	5	389255	389341	Leu	GAG	0	0	59.7	26.3	33.4	Leu	92.8
candMeth_ALVUS_MX1201	chr	6	402028	402101	Arg	CCG	0	0	77.3	61.1	16.2	Arg	86.2
candMeth_ALVUS_MX1201	chr	7	592771	592848	Arg	CCT	0	0	75.3	48.1	27.2	Arg	85.7
candMeth_ALVUS_MX1201	chr	8	927322	927407	Leu	TAG	0	0	79.8	54.3	25.5	Leu	105.7
candMeth_ALVUS_MX1201	chr	9	953160	953236	Ala	CGC	0	0	83.7	47.6	36.1	Ala	103.8
candMeth_ALVUS_MX1201	chr	10	1097779	1097851	Gly	GCC	0	0	57.2	29.9	27.3	Gly	75.1
candMeth_ALVUS_MX1201	chr	11	1180781	1180856	Gly	TCC	0	0	66.6	34	32.6	Gly	81.9
candMeth_ALVUS_MX1201	chr	12	1225609	1225684	Asp	GTC	0	0	70.6	36.2	34.4	Asp	102.5
candMeth_ALVUS_MX1201	chr	13	1376590	1376665	Gln	CTG	0	0	64.2	38	26.2	Gln	99.3
candMeth_ALVUS_MX1201	chr	14	1415070	1415147	iMet	CAT	0	0	86	55.1	30.9	iMet	118.9
candMeth_ALVUS_MX1201	chr	15	1432516	1432588	Pro	TGG	0	0	66.4	47	19.4	Pro	93.7
candMeth_ALVUS_MX1201	chr	16	1523256	1523331	Val	GAC	0	0	69	37.1	31.9	Val	96.3
candMeth_ALVUS_MX1201	chr	17	1526465	1526550	Ser	CGA	0	0	74.5	43.3	31.2	Ser	99.4
candMeth_ALVUS_MX1201	chr	18	1626137	1626212	Asn	GTT	0	0	74.2	44.1	30.1	Asn	95.2
candMeth_ALVUS_MX1201	chr	19	1626315	1626391	Ile2	CAT	0	0	93.9	71.1	22.8	Ile2	100.7
candMeth_ALVUS_MX1201	chr	20	1640147	1640073	Thr	CGT	0	0	74.7	48.1	26.6	Thr	95.9
candMeth_ALVUS_MX1201	chr	21	1633795	1633720	Phe	GAA	0	0	76.6	57.8	18.8	Phe	100.1
candMeth_ALVUS_MX1201	chr	22	1617287	1617214	Lys	TTT	0	0	79.1	59.4	19.7	Lys	111.4
candMeth_ALVUS_MX1201	chr	23	1584811	1584735	Arg	GCG	0	0	74.1	42.8	31.3	Arg	87.8
candMeth_ALVUS_MX1201	chr	24	1581862	1581788	Thr	GGT	0	0	74.8	50.7	24.1	Thr	92.3
candMeth_ALVUS_MX1201	chr	25	1579140	1579063	Arg	TCG	0	0	64.7	41.5	23.2	Arg	82.8
candMeth_ALVUS_MX1201	chr	26	1515102	1515016	Leu	CAG	0	0	54.3	37	17.3	Leu	85.9
candMeth_ALVUS_MX1201	chr	27	1497393	1497318	Glu	TTC	0	0	62.8	42.4	20.4	Glu	98.1
candMeth_ALVUS_MX1201	chr	28	1446738	1446663	Pro	GGG	0	0	58.8	39.3	19.5	Pro	99
candMeth_ALVUS_MX1201	chr	29	1362724	1362615	Met	CAT	1362686	1362654	87.4	62.1	25.3	Met	108.1	CI
candMeth_ALVUS_MX1201	chr	30	1355489	1355417	Ala	GGC	0	0	64	28.2	35.8	Ala	93.2
candMeth_ALVUS_MX1201	chr	31	1333441	1333342	Arg	TCT	1333380	1333359	98.5	79.4	19.1	Arg	105.8	NCI:1
candMeth_ALVUS_MX1201	chr	32	1333164	1332993	Trp	CCA	1333126	1333028	42.1	27.2	14.9	Trp	76.6	CI
candMeth_ALVUS_MX1201	chr	33	1318592	1318520	Glu	CTC	0	0	63.2	33.7	29.5	Glu	96.5
candMeth_ALVUS_MX1201	chr	34	1297500	1297414	Ser	GGA	0	0	73.1	46.7	26.4	Ser	99.3
candMeth_ALVUS_MX1201	chr	35	1062103	1062029	Ile	GAT	0	0	75.2	46	29.2	Ile	102.9
candMeth_ALVUS_MX1201	chr	36	831347	831262	Ser	TGA	0	0	59.8	42.6	17.2	Ser	80
candMeth_ALVUS_MX1201	chr	37	692628	692558	Cys	GCA	0	0	49.5	25.3	24.2	Cys	78.4
candMeth_ALVUS_MX1201	chr	38	590023	589947	Thr	TGT	0	0	69.3	47.8	21.5	Thr	82.5
candMeth_ALVUS_MX1201	chr	39	484985	484913	Pro	CGG	0	0	74.4	45.6	28.8	Pro	102.5
candMeth_ALVUS_MX1201	chr	40	351432	351359	His	GTG	0	0	65	42.8	22.2	His	95.4
candMeth_ALVUS_MX1201	chr	41	286309	286234	Gln	TTG	0	0	73.7	53.2	20.5	Gln	105
candMeth_ALVUS_MX1201	chr	42	282964	282879	Ser	GCT	0	0	81.9	57.2	24.7	Ser	100.6
candMeth_ALVUS_MX1201	chr	43	244338	244227	Tyr	GTA	244299	244266	63.9	19.4	44.5	Tyr	103.8	CI
candMeth_ALVUS_MX1201	chr	44	214592	214520	Val	CAC	0	0	65.8	42.5	23.3	Val	97
candMeth_ALVUS_MX1201	chr	45	210752	210678	Gly	CCC	0	0	73.4	65	8.4	Gly	92.4
candMeth_ALVUS_MX1201	chr	46	116038	115962	Lys	CTT	0	0	82.4	63.1	19.3	Lys	110.6
candMeth_INTESTINALIS_ISSOIRE	chr	1	115184	115258	Thr	GGT	0	0	80	51.9	28.1	Thr	94.2
candMeth_INTESTINALIS_ISSOIRE	chr	2	146678	146751	Arg	GCG	0	0	68.9	42	26.9	Arg	81.5
candMeth_INTESTINALIS_ISSOIRE	chr	3	161798	161872	Arg	TCG	0	0	79.8	56.5	23.3	Arg	93.6
candMeth_INTESTINALIS_ISSOIRE	chr	4	292056	292128	Val	GAC	0	0	67.4	28.5	38.9	Val	96.3
candMeth_INTESTINALIS_ISSOIRE	chr	5	309949	310024	Gln	CTG	0	0	67.5	37	30.5	Gln	102.3
candMeth_INTESTINALIS_ISSOIRE	chr	6	329880	329953	Met	CAT	0	0	91.1	66.6	24.5	Met	102.7
candMeth_INTESTINALIS_ISSOIRE	chr	7	356396	356473	Arg	TCT	0	0	80.3	60.6	19.7	Arg	97.4
candMeth_INTESTINALIS_ISSOIRE	chr	8	356655	356824	Trp	CCA	356693	356789	56	32.4	23.6	Trp	87.5	CI
candMeth_INTESTINALIS_ISSOIRE	chr	9	356902	356974	His	GTG	0	0	68.8	46.5	22.3	His	96.3
candMeth_INTESTINALIS_ISSOIRE	chr	10	423522	423596	iMet	CAT	0	0	79.5	51.5	28	iMet	112.2
candMeth_INTESTINALIS_ISSOIRE	chr	11	490403	490486	Ser	GGA	0	0	82.9	51.3	31.6	Ser	108.4
candMeth_INTESTINALIS_ISSOIRE	chr	12	527137	527209	Gly	TCC	0	0	61.5	31.6	29.9	Gly	80.2
candMeth_INTESTINALIS_ISSOIRE	chr	13	552349	552462	Tyr	GTA	552388	552423	75.7	40.3	35.4	Tyr	115.1	CI
candMeth_INTESTINALIS_ISSOIRE	chr	14	648131	648217	Leu	GAG	0	0	66	35.8	30.2	Leu	108.8
candMeth_INTESTINALIS_ISSOIRE	chr	15	730130	730223	Arg	CCG	730169	730188	62.2	43.6	18.6	Arg	89.8	CI
candMeth_INTESTINALIS_ISSOIRE	chr	16	786206	786283	Arg	CCT	0	0	73.7	60.1	13.6	Arg	81.3
candMeth_INTESTINALIS_ISSOIRE	chr	17	850904	850978	Ile	GAT	0	0	75.5	45.2	30.3	Ile	102.4
candMeth_INTESTINALIS_ISSOIRE	chr	18	868794	868890	Cys	GCA	868830	868852	61.1	31.4	29.7	Cys	94.7	CI
candMeth_INTESTINALIS_ISSOIRE	chr	19	1408779	1408892	Leu	CAA	1408802	1408830	75.8	46.8	29	Leu	102.3	NCI:1
candMeth_INTESTINALIS_ISSOIRE	chr	20	1458440	1458511	Ala	TGC	0	0	72.8	39.4	33.4	Ala	93.2
candMeth_INTESTINALIS_ISSOIRE	chr	21	1480441	1480524	Ser	GCT	0	0	73.9	52.1	21.8	Ser	89.8
candMeth_INTESTINALIS_ISSOIRE	chr	22	1481497	1481569	Glu	CTC	0	0	68.5	33.1	35.4	Glu	100.8
candMeth_INTESTINALIS_ISSOIRE	chr	23	1530402	1530477	Pro	CGG	0	0	66	43.1	22.9	Pro	96
candMeth_INTESTINALIS_ISSOIRE	chr	24	1659558	1659633	Pro	GGG	0	0	69.3	33.5	35.8	Pro	105.4
candMeth_INTESTINALIS_ISSOIRE	chr	25	1700369	1700441	Val	CAC	0	0	69.2	30.3	38.9	Val	98.7
candMeth_INTESTINALIS_ISSOIRE	chr	26	1766986	1767082	Asn	GTT	1767023	1767046	63.1	28	35.1	Asn	98.6	CI
candMeth_INTESTINALIS_ISSOIRE	chr	27	1790746	1790819	Lys	CTT	0	0	82.6	56.6	26	Lys	104.5
candMeth_INTESTINALIS_ISSOIRE	chr	28	1927257	1927119	Lys	TTT	19272361927163	19272031927133	83.1	61.2	21.9	Lys	110.3	NCI:2
candMeth_INTESTINALIS_ISSOIRE	chr	29	1849609	1849514	Thr	CGT	1849590	1849567	71.8	42.7	29.1	Thr	92.4	NCI:1
candMeth_INTESTINALIS_ISSOIRE	chr	30	1728473	1728400	Ile2	CAT	0	0	70.6	61.1	9.5	Ile2	93.7
candMeth_INTESTINALIS_ISSOIRE	chr	31	1718064	1717978	Leu	TAA	0	0	72.5	47.7	24.8	Leu	111
candMeth_INTESTINALIS_ISSOIRE	chr	32	1635515	1635441	Gly	CCC	0	0	70.1	44.6	25.5	Gly	87.9
candMeth_INTESTINALIS_ISSOIRE	chr	33	1613981	1613895	Leu	CAG	0	0	61	32.1	28.9	Leu	105.8
candMeth_INTESTINALIS_ISSOIRE	chr	34	1474132	1474060	Gln	TTG	0	0	62.5	26.3	36.2	Gln	101.5
candMeth_INTESTINALIS_ISSOIRE	chr	35	1374995	1374923	Glu	TTC	0	0	67.8	32.3	35.5	Glu	100.8
candMeth_INTESTINALIS_ISSOIRE	chr	36	1317854	1317779	Asp	GTC	0	0	80	50.6	29.4	Asp	114.2
candMeth_INTESTINALIS_ISSOIRE	chr	37	1142659	1142553	Ser	CGA	1142621	1142601	70	47.9	22.1	Ser	104.5	CI
candMeth_INTESTINALIS_ISSOIRE	chr	38	1089232	1089145	Ser	TGA	0	0	69	39.7	29.3	Ser	96.2
candMeth_INTESTINALIS_ISSOIRE	chr	39	1077912	1077841	Ala	CGC	0	0	71.4	37.1	34.3	Ala	97.2
candMeth_INTESTINALIS_ISSOIRE	chr	40	1022378	1022306	Gly	GCC	0	0	61.2	32.6	28.6	Gly	82.8
candMeth_INTESTINALIS_ISSOIRE	chr	41	875196	875110	Leu	TAG	0	0	76.7	48.1	28.6	Leu	115.9
candMeth_INTESTINALIS_ISSOIRE	chr	42	785196	785120	Thr	TGT	0	0	86.9	52.6	34.3	Thr	105.7
candMeth_INTESTINALIS_ISSOIRE	chr	43	530905	530828	Pro	TGG	0	0	63.8	27.3	36.5	Pro	95.7
candMeth_INTESTINALIS_ISSOIRE	chr	44	344583	344511	Ala	GGC	0	0	69	37.1	31.9	Ala	99.9
candMeth_INTESTINALIS_ISSOIRE	chr	45	97748	97676	Phe	GAA	0	0	59.8	32.5	27.3	Phe	87.3
candMeth_INTESTINALIS_ISSOIRE	chr	46	90121	90049	Val	TAC	0	0	77.5	46	31.5	Val	104
candMeth_TERMITUM_MPT1	chr	1	18219	18292	Arg	GCG	0	0	65.1	32.1	33	Arg	73
candMeth_TERMITUM_MPT1	chr	2	20338	20412	Thr	GGT	0	0	72.8	50.2	22.6	Thr	90.8
candMeth_TERMITUM_MPT1	chr	3	22825	22897	Arg	TCG	0	0	58.2	34.2	24	Arg	73.4
candMeth_TERMITUM_MPT1	chr	4	50202	50274	Pro	GGG	0	0	59.2	30.3	28.9	Pro	95.5
candMeth_TERMITUM_MPT1	chr	5	165134	165218	Leu	CAA	0	0	77.7	42.3	35.4	Leu	115.6
candMeth_TERMITUM_MPT1	chr	6	316042	316114	Pro	CGG	0	0	74.6	49.8	24.8	Pro	103.1
candMeth_TERMITUM_MPT1	chr	7	353425	353499	Arg	CCT	0	0	72.5	50.9	21.6	Arg	89.3
candMeth_TERMITUM_MPT1	chr	8	386295	386378	Leu	GAG	0	0	62.2	30.8	31.4	Leu	93.3
candMeth_TERMITUM_MPT1	chr	9	399547	399620	Arg	CCG	0	0	78.3	63.2	15.1	Arg	84.2
candMeth_TERMITUM_MPT1	chr	10	489425	489512	Ser	TGA	0	0	72.3	50.6	21.7	Ser	96.4
candMeth_TERMITUM_MPT1	chr	11	531448	531524	Ala	CGC	0	0	75.9	36.1	39.8	Ala	97.1
candMeth_TERMITUM_MPT1	chr	12	626742	626815	Cys	GCA	0	0	55.9	28.8	27.1	Cys	78.5
candMeth_TERMITUM_MPT1	chr	13	664293	664367	Ile	GAT	0	0	80.4	55.3	25.1	Ile	110.3
candMeth_TERMITUM_MPT1	chr	14	779910	779982	Gly	TCC	0	0	62.4	36.3	26.1	Gly	82.3
candMeth_TERMITUM_MPT1	chr	15	816845	816920	Asp	GTC	0	0	70.6	38.4	32.2	Asp	109
candMeth_TERMITUM_MPT1	chr	16	845908	845990	Ser	GGA	0	0	63.5	42.2	21.3	Ser	92
candMeth_TERMITUM_MPT1	chr	17	935767	935842	Gln	CTG	0	0	74.9	44.5	30.4	Gln	105.9
candMeth_TERMITUM_MPT1	chr	18	1004774	1004851	iMet	CAT	0	0	85.2	54.3	30.9	iMet	119.8
candMeth_TERMITUM_MPT1	chr	19	1014450	1014525	Ala	TGC	0	0	62.8	31.1	31.7	Ala	86.8
candMeth_TERMITUM_MPT1	chr	20	1035433	1035508	Val	GAC	0	0	70.5	47.1	23.4	Val	102.4
candMeth_TERMITUM_MPT1	chr	21	1051690	1051775	Ser	CGA	0	0	70.8	43.6	27.2	Ser	96.6
candMeth_TERMITUM_MPT1	chr	22	1061996	1062068	Gln	TTG	0	0	71.3	50.3	21	Gln	102.4
candMeth_TERMITUM_MPT1	chr	23	1072890	1072973	Ser	GCT	0	0	71.5	40.4	31.1	Ser	90.3
candMeth_TERMITUM_MPT1	chr	24	1104094	1104206	Tyr	GTA	1104133	1104167	64.4	34.1	30.3	Tyr	105.7	CI
candMeth_TERMITUM_MPT1	chr	25	1128808	1128883	Val	CAC	0	0	78	50.4	27.6	Val	106.6
candMeth_TERMITUM_MPT1	chr	26	1129657	1129728	Gly	CCC	0	0	71.1	38.4	32.7	Gly	93.4
candMeth_TERMITUM_MPT1	chr	27	1367416	1367489	Lys	CTT	0	0	81.7	53.3	28.4	Lys	106.9
candMeth_TERMITUM_MPT1	chr	28	1448085	1448011	Thr	CGT	0	0	71.9	43.3	28.6	Thr	84
candMeth_TERMITUM_MPT1	chr	29	1441125	1441050	Phe	GAA	0	0	58.2	33.4	24.8	Phe	89.5
candMeth_TERMITUM_MPT1	chr	30	1418787	1418712	Asn	GTT	0	0	70.6	40.1	30.5	Asn	95.7
candMeth_TERMITUM_MPT1	chr	31	1418698	1418625	Ile2	CAT	0	0	87.3	65.5	21.8	Ile2	109.6
candMeth_TERMITUM_MPT1	chr	32	1418461	1418388	Lys	TTT	0	0	77.4	52.8	24.6	Lys	110.3
candMeth_TERMITUM_MPT1	chr	33	1129289	1129214	Val	TAC	0	0	77.3	51.7	25.6	Val	97.6
candMeth_TERMITUM_MPT1	chr	34	1123349	1123250	Leu	TAA	1123310	1123295	64.3	39.8	24.5	Leu	112.3	CI
candMeth_TERMITUM_MPT1	chr	35	879126	879022	Met	CAT	879088	879058	67.9	33.9	34	Met	94.2	CI
candMeth_TERMITUM_MPT1	chr	36	863304	863232	Ala	GGC	0	0	58.7	25.1	33.6	Ala	87.3
candMeth_TERMITUM_MPT1	chr	37	855044	854946	Arg	TCT	854983	854960	92.8	73.6	19.2	Arg	101.2	NCI:1
candMeth_TERMITUM_MPT1	chr	38	854774	854606	Trp	CCA	854736	854641	55.8	37.7	18.1	Trp	89.2	CI
candMeth_TERMITUM_MPT1	chr	39	838719	838647	Glu	CTC	0	0	70.8	45.7	25.1	Glu	103.2
candMeth_TERMITUM_MPT1	chr	40	646301	646229	Gly	GCC	0	0	46.6	31.3	15.3	Gly	79.8
candMeth_TERMITUM_MPT1	chr	41	546291	546209	Leu	TAG	0	0	61.5	36.6	24.9	Leu	91.9
candMeth_TERMITUM_MPT1	chr	42	350056	349980	Thr	TGT	0	0	80.6	45.2	35.4	Thr	96.7
candMeth_TERMITUM_MPT1	chr	43	198056	197980	His	GTG	0	0	67.7	48.1	19.6	His	104
candMeth_TERMITUM_MPT1	chr	44	131653	131570	Leu	CAG	0	0	64.8	33.3	31.5	Leu	101.8
candMeth_TERMITUM_MPT1	chr	45	112200	112128	Glu	TTC	0	0	67.7	35.6	32.1	Glu	97.3
candMeth_TERMITUM_MPT1	chr	46	60672	60600	Pro	TGG	0	0	63.9	42.4	21.5	Pro	88.4
candNitr_EVERGLADENSIS_SR1	chr	1	394839	394913	Gly	CCC	0	0	75.1	49	26.1	Gly	87.6
candNitr_EVERGLADENSIS_SR1	chr	2	626427	626500	Ile	GAT	0	0	82.9	55.2	27.7	Ile	105
candNitr_EVERGLADENSIS_SR1	chr	3	720241	720314	Val	GAC	0	0	67.3	41.1	26.2	Val	88.1
candNitr_EVERGLADENSIS_SR1	chr	4	814465	814539	Pro	TGG	0	0	77.1	55.5	21.6	Pro	93.1
candNitr_EVERGLADENSIS_SR1	chr	5	846997	847092	Lys	CTT	847040	847061	77.1	45.6	31.5	Lys	105	NCI:1
candNitr_EVERGLADENSIS_SR1	chr	6	880821	880895	Val	TAC	0	0	67.7	29	38.7	Val	94.7
candNitr_EVERGLADENSIS_SR1	chr	7	1032684	1032794	Leu	TAG	1032725	1032747	91	63.6	27.4	Leu	127.8	NCI:1
candNitr_EVERGLADENSIS_SR1	chr	8	1058272	1058358	Ser	GCT	0	0	88.9	63.9	25	Ser	102.4
candNitr_EVERGLADENSIS_SR1	chr	9	1176144	1176233	Cys	GCA	1176180	1176197	53.1	24	29.1	Cys	88.4	CI
candNitr_EVERGLADENSIS_SR1	chr	10	1248064	1248136	Ala	CGC	0	0	71.4	56.3	15.1	Ala	101.6
candNitr_EVERGLADENSIS_SR1	chr	11	1356293	1356420	Ser	CGA	13563151356350	13563331356374	62.8	26.3	36.5	Ser	95.7	CI,NCI:1
candNitr_EVERGLADENSIS_SR1	chr	12	1362177	1362277	Arg	TCT	1362216	1362241	50.1	46.4	3.7	Arg	87.3	CI
candNitr_EVERGLADENSIS_SR1	chr	13	1555032	1555126	Met	CAT	1555071	1555090	35.8	27.3	8.5	Arg	18.1	IPD:-27.50,CI
candNitr_EVERGLADENSIS_SR1	chr	14	1605080	1605175	Met	CAT	1605119	1605139	36.8	28.3	8.5	Gly	31.2	IPD:-34.70,CI
candNitr_EVERGLADENSIS_SR1	chr	15	1654953	1655026	Thr	TGT	0	0	78.9	49	29.9	Thr	94.2
candNitr_EVERGLADENSIS_SR1	chr	16	1700027	1700101	Arg	GCG	0	0	77.8	51.4	26.4	Arg	92
candNitr_EVERGLADENSIS_SR1	chr	17	1722595	1722671	Pro	CGG	0	0	86.9	68.3	18.6	Pro	100
candNitr_EVERGLADENSIS_SR1	chr	18	1753206	1753328	Leu	TAA	17532321753269	17532541753283	77	49.8	27.2	Leu	114.9	CI,NCI:1
candNitr_EVERGLADENSIS_SR1	chr	19	1870367	1870443	Ala	GGC	0	0	79.4	60.6	18.8	Ala	100.8
candNitr_EVERGLADENSIS_SR1	chr	20	1914935	1915088	Leu	CAA	1914975	1915040	77.9	58.4	19.5	Leu	128.4	CI
candNitr_EVERGLADENSIS_SR1	chr	21	2079979	2080098	Glu	TTC	2079994	2080037	74.9	58	16.9	Glu	111.7	NCI:1
candNitr_EVERGLADENSIS_SR1	chr	22	2240192	2240311	Gly	TCC	22402322240265	22402492240291	61.5	49.8	11.7	Gly	96.3	CI,NCI:1
candNitr_EVERGLADENSIS_SR1	chr	23	2430700	2430774	Met	CAT	0	0	77.7	57.5	20.2	Met	102.5
candNitr_EVERGLADENSIS_SR1	chr	24	2431587	2431660	Phe	GAA	0	0	67.4	37.3	30.1	Phe	91.5
candNitr_EVERGLADENSIS_SR1	chr	25	2445149	2445222	Thr	CGT	0	0	74	43.2	30.8	Thr	94.3
candNitr_EVERGLADENSIS_SR1	chr	26	2544015	2544089	Pro	GGG	0	0	78.3	57.6	20.7	Pro	97.6
candNitr_EVERGLADENSIS_SR1	chr	27	2642766	2642887	Ser	TGA	26427862642824	26428072642839	75.8	40.2	35.6	Ser	96.5	CI,NCI:1
candNitr_EVERGLADENSIS_SR1	chr	28	2774887	2774995	Asp	GTC	2774902	2774935	77	57.5	19.5	Asp	101.8	NCI:1
candNitr_EVERGLADENSIS_SR1	chr	29	2611000	2610868	Leu	CAG	26109672610933	26109412610916	80.5	58.2	22.3	Leu	121.8	CI,NCI:1
candNitr_EVERGLADENSIS_SR1	chr	30	2493384	2493285	Arg	CCG	2493353	2493329	72.2	54.4	17.8	Arg	84.7	NCI:1
candNitr_EVERGLADENSIS_SR1	chr	31	2311225	2311122	Ser	GGA	2311187	2311173	80.7	55	25.7	Ser	101.8	CI
candNitr_EVERGLADENSIS_SR1	chr	32	2283243	2283138	His	GTG	2283204	2283176	64.9	34	30.9	His	87.3	CI
candNitr_EVERGLADENSIS_SR1	chr	33	2137141	2137054	Leu	GAG	0	0	71.8	46.9	24.9	Leu	116.8
candNitr_EVERGLADENSIS_SR1	chr	34	2079162	2079088	Ile2	CAT	0	0	86.8	60.3	26.5	Ile2	116.5
candNitr_EVERGLADENSIS_SR1	chr	35	2060882	2060745	Trp	CCA	20608442060789	20608112060760	68.9	49.1	19.8	Trp	103.2	CI,NCI:1
candNitr_EVERGLADENSIS_SR1	chr	36	2025797	2025720	Val	CAC	0	0	76.6	41.7	34.9	Val	97.5
candNitr_EVERGLADENSIS_SR1	chr	37	1893338	1893239	Gln	TTG	1893328	1893302	72.6	46	26.6	Gln	105.3	NCI:1
candNitr_EVERGLADENSIS_SR1	chr	38	1753118	1753045	Thr	GGT	0	0	70.5	41.2	29.3	Thr	92.2
candNitr_EVERGLADENSIS_SR1	chr	39	1513654	1513548	Asn	GTT	1513626	1513594	68.4	35.7	32.7	Asn	99.6	NCI:1
candNitr_EVERGLADENSIS_SR1	chr	40	1414682	1414575	Glu	CTC	1414621	1414590	81.4	61.9	19.5	Glu	108.5	NCI:1
candNitr_EVERGLADENSIS_SR1	chr	41	1152249	1152172	Gly	GCC	0	0	76.9	55.5	21.4	Gly	96.5
candNitr_EVERGLADENSIS_SR1	chr	42	1091547	1091428	Gln	CTG	10915251091485	10915001091466	65	33.8	31.2	Gln	97.5	CI,NCI:1
candNitr_EVERGLADENSIS_SR1	chr	43	1044239	1044165	Arg	TCG	0	0	67.9	48.5	19.4	Arg	87.4
candNitr_EVERGLADENSIS_SR1	chr	44	1001107	1001015	Lys	TTT	1001069	1001051	84.8	66.2	18.6	Lys	110.2	CI
candNitr_EVERGLADENSIS_SR1	chr	45	715875	715801	Arg	CCT	0	0	84.1	62.7	21.4	Arg	97.7
candNitr_EVERGLADENSIS_SR1	chr	46	658719	658557	Tyr	GTA	658681658602	658624658572	55.9	29.8	26.1	Tyr	94.3	CI,NCI:1
candNitr_EVERGLADENSIS_SR1	chr	47	625760	625649	Ala	TGC	625723	625686	76.1	53.3	22.8	Ala	94.2	NCI:1
candNitr_EVERGLADENSIS_SR1	chr	48	54548	54447	iMet	CAT	54487	54461	79.1	52.2	26.9	iMet	114.7	NCI:1
candNitr_GARGENSIS_GA9_2	chr	1	117545	117650	His	GTG	117584	117612	64.9	34	30.9	His	88.8	CI
candNitr_GARGENSIS_GA9_2	chr	2	163468	163568	Ser	GGA	163506	163520	78.2	49.1	29.1	Ser	99.8	CI
candNitr_GARGENSIS_GA9_2	chr	3	336050	336141	Met	CAT	336089	336105	70.4	50.4	20	Met	102.5	CI
candNitr_GARGENSIS_GA9_2	chr	4	336889	336978	Phe	GAA	336920	336935	70.3	42.8	27.5	Phe	98.1	NCI:1
candNitr_GARGENSIS_GA9_2	chr	5	345764	345837	Thr	CGT	0	0	69	34.2	34.8	Thr	86
candNitr_GARGENSIS_GA9_2	chr	6	379023	379097	Arg	CCG	0	0	84.5	65.5	19	Arg	102.3
candNitr_GARGENSIS_GA9_2	chr	7	496265	496370	Pro	GGG	496298	496324	87.3	66.6	20.7	Pro	107.6	NCI:1
candNitr_GARGENSIS_GA9_2	chr	8	883967	884054	Leu	GAG	0	0	75.2	46.6	28.6	Leu	118.9
candNitr_GARGENSIS_GA9_2	chr	9	909097	909170	Ile2	CAT	0	0	84.2	58.5	25.7	Ile2	107.2
candNitr_GARGENSIS_GA9_2	chr	10	965067	965203	Trp	CCA	965105965158	965136965188	69	49.1	19.9	Trp	103.2	CI,NCI:1
candNitr_GARGENSIS_GA9_2	chr	11	1093808	1093882	Val	CAC	0	0	72.7	37.8	34.9	Val	90.7
candNitr_GARGENSIS_GA9_2	chr	12	1357341	1357447	Asn	GTT	1357369	1357401	68.4	35.7	32.7	Asn	99.6	NCI:1
candNitr_GARGENSIS_GA9_2	chr	13	1438456	1438531	Glu	CTC	0	0	81.4	61.9	19.5	Glu	108.5
candNitr_GARGENSIS_GA9_2	chr	14	1777314	1777387	Thr	GGT	0	0	76.3	52.3	24	Thr	100.1
candNitr_GARGENSIS_GA9_2	chr	15	1781709	1781856	Leu	CAA	1781749	1781811	73.2	52.8	20.4	Leu	127	CI
candNitr_GARGENSIS_GA9_2	chr	16	1830360	1830446	Cys	GCA	1830396	1830410	53.3	26.7	26.6	Cys	89.3	CI
candNitr_GARGENSIS_GA9_2	chr	17	1879426	1879547	Gln	CTG	18794481879484	18794671879509	70.9	39.5	31.4	Gln	108.3	CI,NCI:1
candNitr_GARGENSIS_GA9_2	chr	18	1932376	1932450	Arg	CCT	0	0	82.3	60.4	21.9	Arg	96
candNitr_GARGENSIS_GA9_2	chr	19	1973293	1973366	Pro	TGG	0	0	78.9	55.9	23	Pro	91
candNitr_GARGENSIS_GA9_2	chr	20	2002827	2002918	Lys	CTT	2002870	2002887	74.7	44	30.7	Lys	108.8	NCI:1
candNitr_GARGENSIS_GA9_2	chr	21	2015137	2015208	Undet	NNN	0	0	38.8	31.1	7.7	Gly	25.3
candNitr_GARGENSIS_GA9_2	chr	22	2058958	2059032	Val	TAC	0	0	65.6	24.8	40.8	Val	90.4
candNitr_GARGENSIS_GA9_2	chr	23	2206333	2206479	Leu	TAG	22063662206414	22064052206435	85.4	57.9	27.5	Leu	125.6	NCI:2
candNitr_GARGENSIS_GA9_2	chr	24	2357379	2357480	Ala	TGC	2357416	2357443	80.7	61.1	19.6	Ala	96.6	NCI:1
candNitr_GARGENSIS_GA9_2	chr	25	2395438	2395548	Ser	TGA	2395455	2395481	70.7	34.6	36.1	Ser	87.9	NCI:1
candNitr_GARGENSIS_GA9_2	chr	26	2549254	2549365	Asp	GTC	2549269	2549305	77	57.5	19.5	Asp	101.8	NCI:1
candNitr_GARGENSIS_GA9_2	chr	27	2823704	2823598	iMet	CAT	2823650	2823619	77	42.1	34.9	iMet	106.9	NCI:1
candNitr_GARGENSIS_GA9_2	chr	28	2741674	2741600	Gly	CCC	0	0	75.1	49	26.1	Gly	87.6
candNitr_GARGENSIS_GA9_2	chr	29	2369683	2369561	Leu	CAG	23696502369625	23696332369606	74.4	47.3	27.1	Leu	116.3	CI,NCI:1
candNitr_GARGENSIS_GA9_2	chr	30	2356725	2356652	Ile	GAT	0	0	82.9	55.2	27.7	Ile	105
candNitr_GARGENSIS_GA9_2	chr	31	2282636	2282553	Ser	GCT	0	0	80.4	56.5	23.9	Ser	92.3
candNitr_GARGENSIS_GA9_2	chr	32	2229549	2229475	Arg	TCG	0	0	69.4	42.3	27.1	Arg	88.5
candNitr_GARGENSIS_GA9_2	chr	33	2182666	2182577	Lys	TTT	2182628	2182613	82.7	64.2	18.5	Lys	110.3	CI
candNitr_GARGENSIS_GA9_2	chr	34	2087062	2086899	Tyr	GTA	20870242086943	20869652086914	60.1	33.2	26.9	Tyr	96.5	CI,NCI:1
candNitr_GARGENSIS_GA9_2	chr	35	1927785	1927711	Val	GAC	0	0	69.6	36.4	33.2	Val	93.5
candNitr_GARGENSIS_GA9_2	chr	36	1795702	1795628	Gly	GCC	0	0	71.2	49.8	21.4	Gly	91.8
candNitr_GARGENSIS_GA9_2	chr	37	1777028	1776907	Leu	TAA	17770011776969	17769831776952	85.2	56.8	28.4	Leu	121.2	CI,NCI:1
candNitr_GARGENSIS_GA9_2	chr	38	1660782	1660709	Ala	GGC	0	0	73.6	54.8	18.8	Ala	95.1
candNitr_GARGENSIS_GA9_2	chr	39	1625166	1625037	Ser	CGA	16251441625109	16251261625083	62.5	34.9	27.6	Ser	92.4	CI,NCI:1
candNitr_GARGENSIS_GA9_2	chr	40	1613716	1613627	Arg	TCT	1613677	1613663	50.5	46.8	3.7	Arg	87.3	CI
candNitr_GARGENSIS_GA9_2	chr	41	1218953	1218865	Thr	TGT	1218914	1218901	70	40.2	29.8	Thr	92.1	CI
candNitr_GARGENSIS_GA9_2	chr	42	1181421	1181347	Arg	GCG	0	0	77.8	51.4	26.4	Arg	92
candNitr_GARGENSIS_GA9_2	chr	43	1154434	1154361	Pro	CGG	0	0	81.1	62.6	18.5	Pro	94.9
candNitr_GARGENSIS_GA9_2	chr	44	1136130	1136031	Gln	TTG	1136120	1136094	72.6	46	26.6	Gln	105.3	NCI:1
candNitr_GARGENSIS_GA9_2	chr	45	1067939	1067867	Ala	CGC	0	0	71.4	56.3	15.1	Ala	101.6
candNitr_GARGENSIS_GA9_2	chr	46	908307	908209	Glu	TTC	908292	908270	74.9	58	16.9	Glu	111.7	NCI:1
candNitr_GARGENSIS_GA9_2	chr	47	584159	584066	Gly	TCC	584119	584101	59.1	46.4	12.7	Gly	96.8	CI
candNitr_KOREENSIS_AR1	chr	1	53132	53216	Leu	CAG	0	0	62.5	34.2	28.3	Leu	95.5
candNitr_KOREENSIS_AR1	chr	2	135957	136030	Lys	CTT	0	0	69.8	39	30.8	Lys	91.6
candNitr_KOREENSIS_AR1	chr	3	143288	143362	Val	TAC	0	0	69.4	51.6	17.8	Val	96.7
candNitr_KOREENSIS_AR1	chr	4	156179	156250	Ala	CGC	0	0	70.7	46	24.7	Ala	88.3
candNitr_KOREENSIS_AR1	chr	5	179113	179196	Ser	TGA	0	0	76.9	54.6	22.3	Ser	85
candNitr_KOREENSIS_AR1	chr	6	190541	190614	Ala	GGC	0	0	57.2	34.7	22.5	Ala	76.3
candNitr_KOREENSIS_AR1	chr	7	198339	198416	Asp	GTC	0	0	58.3	53	5.3	Asp	86.9
candNitr_KOREENSIS_AR1	chr	8	221468	221541	Ile2	CAT	0	0	63.8	38.8	25	Ile2	88.8
candNitr_KOREENSIS_AR1	chr	9	236806	236877	His	GTG	0	0	40.9	19.5	21.4	His	73.9
candNitr_KOREENSIS_AR1	chr	10	247668	247752	Leu	GAG	0	0	71	51.2	19.8	Leu	110.8
candNitr_KOREENSIS_AR1	chr	11	352956	353056	Ser	GGA	352994	353007	79	57.7	21.3	Ser	101.1	CI
candNitr_KOREENSIS_AR1	chr	12	453933	454033	Leu	CAA	453973	453988	60.4	22.4	38	Leu	108.3	CI
candNitr_KOREENSIS_AR1	chr	13	500465	500539	Arg	GCG	0	0	66.4	41.2	25.2	Arg	74.9
candNitr_KOREENSIS_AR1	chr	14	535908	535984	Pro	TGG	0	0	72	50	22	Pro	98.2
candNitr_KOREENSIS_AR1	chr	15	623350	623431	Ser	CGA	0	0	74.5	40.5	34	Ser	96.9
candNitr_KOREENSIS_AR1	chr	16	1115106	1115200	Val	CAC	1115152	1115171	71.1	46.9	24.2	Val	88.5	NCI:1
candNitr_KOREENSIS_AR1	chr	17	1125216	1125290	Thr	TGT	0	0	71.1	38.4	32.7	Thr	87.9
candNitr_KOREENSIS_AR1	chr	18	1246594	1246707	Met	CAT	1246626	1246664	85.8	61	24.8	Met	105.8	NCI:1
candNitr_KOREENSIS_AR1	chr	19	1309294	1309365	Cys	GCA	0	0	33.9	2.6	31.3	Cys	60.3
candNitr_KOREENSIS_AR1	chr	20	1330411	1330565	Trp	CCA	13304401330477	13304671330529	78	60.9	17.1	Trp	90.1	CI,NCI:1
candNitr_KOREENSIS_AR1	chr	21	1347043	1347117	Ile	GAT	0	0	74.8	46.2	28.6	Ile	103.4
candNitr_KOREENSIS_AR1	chr	22	1349943	1350016	Thr	GGT	0	0	63.2	28.5	34.7	Thr	83.4
candNitr_KOREENSIS_AR1	chr	23	1393755	1393829	Arg	TCT	0	0	61.9	42.9	19	Arg	83.9
candNitr_KOREENSIS_AR1	chr	24	1421170	1421259	iMet	CAT	1421189	1421203	77	44.1	32.9	iMet	110.7	NCI:1
candNitr_KOREENSIS_AR1	chr	25	1540923	1541015	Arg	CCT	1540938	1540955	56.8	26.4	30.4	Arg	80.8	NCI:1
candNitr_KOREENSIS_AR1	chr	26	1581761	1581688	Pro	GGG	0	0	66.1	35.1	31	Pro	85.1
candNitr_KOREENSIS_AR1	chr	27	1540105	1540032	Val	GAC	0	0	58.6	42	16.6	Val	87.4
candNitr_KOREENSIS_AR1	chr	28	1470438	1470365	Gly	TCC	0	0	71	45.8	25.2	Gly	89
candNitr_KOREENSIS_AR1	chr	29	1349851	1349728	Leu	TAA	13498251349787	13498021349773	65.9	36.8	29.1	Leu	113.5	CI,NCI:1
candNitr_KOREENSIS_AR1	chr	30	1346374	1346301	Ala	TGC	0	0	76	48.8	27.2	Ala	93.3
candNitr_KOREENSIS_AR1	chr	31	1313672	1313599	Thr	CGT	0	0	80.3	58.3	22	Thr	99.2
candNitr_KOREENSIS_AR1	chr	32	1274519	1274433	Ser	GCT	0	0	91.9	62.8	29.1	Ser	105.1
candNitr_KOREENSIS_AR1	chr	33	783474	783401	Phe	GAA	0	0	73.2	66	7.2	Phe	102.8
candNitr_KOREENSIS_AR1	chr	34	727564	727488	Asn	GTT	0	0	67.1	33.6	33.5	Asn	90.1
candNitr_KOREENSIS_AR1	chr	35	470492	470366	Tyr	GTA	470454	470405	56.7	19	37.7	Tyr	95.5	CI
candNitr_KOREENSIS_AR1	chr	36	423347	423273	Glu	CTC	0	0	76.4	49.8	26.6	Glu	105.7
candNitr_KOREENSIS_AR1	chr	37	384204	384128	Gly	GCC	0	0	69.1	35.7	33.4	Gly	85.8
candNitr_KOREENSIS_AR1	chr	38	286948	286858	Gln	CTG	286910	286893	61.2	33.1	28.1	Gln	95.7	CI
candNitr_KOREENSIS_AR1	chr	39	220713	220620	Glu	TTC	220651	220637	80.1	53.6	26.5	Glu	106.2	NCI:1
candNitr_KOREENSIS_AR1	chr	40	198242	198169	Lys	TTT	0	0	69	38.2	30.8	Lys	91.6
candNitr_KOREENSIS_AR1	chr	41	167157	167070	Leu	TAG	0	0	84.3	56.3	28	Leu	126.3
candNitr_KOREENSIS_AR1	chr	42	127756	127682	Arg	TCG	0	0	56.3	35.4	20.9	Arg	69.5
candNitr_KOREENSIS_AR1	chr	43	46457	46385	Gln	TTG	0	0	65.4	37.5	27.9	Gln	94.9
candNitr_KOREENSIS_AR1	chr	44	24630	24557	Gly	CCC	0	0	79.1	56.1	23	Gly	87.3
candNitr_SP_AR2	chr	1	40603	40687	Leu	CAG	0	0	57.3	27.5	29.8	Leu	91.2
candNitr_SP_AR2	chr	2	75444	75517	Lys	CTT	0	0	69.8	39	30.8	Lys	91.6
candNitr_SP_AR2	chr	3	82619	82693	Val	TAC	0	0	69.4	51.6	17.8	Val	96.7
candNitr_SP_AR2	chr	4	186239	186322	Ser	TGA	0	0	76.9	54.6	22.3	Ser	85
candNitr_SP_AR2	chr	5	197674	197747	Ala	GGC	0	0	57.5	38	19.5	Ala	73.2
candNitr_SP_AR2	chr	6	205519	205596	Asp	GTC	0	0	58.3	53	5.3	Asp	86.9
candNitr_SP_AR2	chr	7	228717	228790	Ile2	CAT	0	0	63.8	38.8	25	Ile2	88.8
candNitr_SP_AR2	chr	8	247932	248003	His	GTG	0	0	40.9	19.5	21.4	His	73.9
candNitr_SP_AR2	chr	9	258739	258826	Leu	GAG	0	0	74.7	52.8	21.9	Leu	111.7
candNitr_SP_AR2	chr	10	339387	339488	Ser	GGA	339425	339439	79	57.6	21.4	Ser	101.1	CI
candNitr_SP_AR2	chr	11	427634	427734	Leu	CAA	427674	427689	65.6	31.8	33.8	Leu	113.3	CI
candNitr_SP_AR2	chr	12	474204	474278	Arg	GCG	0	0	65.3	38.9	26.4	Arg	76.5
candNitr_SP_AR2	chr	13	519351	519427	Pro	TGG	0	0	69.6	28.5	41.1	Pro	95.3
candNitr_SP_AR2	chr	14	608481	608562	Ser	CGA	0	0	64.7	29.1	35.6	Ser	89.5
candNitr_SP_AR2	chr	15	1086529	1086627	Val	CAC	1086575	1086595	71.6	49.5	22.1	Val	88.5	NCI:1
candNitr_SP_AR2	chr	16	1104818	1104891	Thr	TGT	0	0	64.5	34.6	29.9	Thr	87.9
candNitr_SP_AR2	chr	17	1228755	1228869	Met	CAT	1228787	1228826	85.8	61	24.8	Met	105.8	NCI:1
candNitr_SP_AR2	chr	18	1365784	1365860	Trp	CCA	0	0	71.9	55.8	16.1	Trp	80.8
candNitr_SP_AR2	chr	19	1379493	1379567	Ile	GAT	0	0	72.6	42	30.6	Ile	101.2
candNitr_SP_AR2	chr	20	1381188	1381261	Thr	GGT	0	0	66	32.3	33.7	Thr	85.4
candNitr_SP_AR2	chr	21	1418891	1418965	Arg	TCT	0	0	61.9	42.9	19	Arg	83.9
candNitr_SP_AR2	chr	22	1559605	1559697	Arg	CCT	1559620	1559637	55.8	25.3	30.5	Arg	80.8	NCI:1
candNitr_SP_AR2	chr	23	1609731	1609658	Pro	GGG	0	0	65.9	32.3	33.6	Pro	81.1
candNitr_SP_AR2	chr	24	1558799	1558726	Val	GAC	0	0	55.6	29.2	26.4	Val	82.8
candNitr_SP_AR2	chr	25	1487933	1487860	Gly	TCC	0	0	71	45.8	25.2	Gly	89
candNitr_SP_AR2	chr	26	1381096	1380975	Leu	TAA	13810701381034	13810491381020	65.9	36.8	29.1	Leu	113.5	CI,NCI:1
candNitr_SP_AR2	chr	27	1378824	1378751	Ala	TGC	0	0	76	48.8	27.2	Ala	93.3
candNitr_SP_AR2	chr	28	1334202	1334129	Thr	CGT	0	0	76.7	44.9	31.8	Thr	99.7
candNitr_SP_AR2	chr	29	1262176	1262090	Ser	GCT	0	0	88.1	62.4	25.7	Ser	102.2
candNitr_SP_AR2	chr	30	765516	765443	Phe	GAA	0	0	69.1	64.3	4.8	Phe	99.1
candNitr_SP_AR2	chr	31	720401	720328	Asn	GTT	0	0	61.6	24.9	36.7	Asn	90.5
candNitr_SP_AR2	chr	32	444243	444117	Tyr	GTA	444205	444156	66.4	48.5	17.9	Tyr	106.7	CI
candNitr_SP_AR2	chr	33	395335	395261	Glu	CTC	0	0	71.7	44.2	27.5	Glu	97
candNitr_SP_AR2	chr	34	392318	392242	Gly	GCC	0	0	69.1	35.7	33.4	Gly	85.8
candNitr_SP_AR2	chr	35	297523	297436	Gln	CTG	297485	297471	59.1	31	28.1	Gln	95.7	CI
candNitr_SP_AR2	chr	36	227962	227884	Glu	TTC	0	0	76.6	47.4	29.2	Glu	104.8
candNitr_SP_AR2	chr	37	205422	205349	Lys	TTT	0	0	69	38.2	30.8	Lys	91.6
candNitr_SP_AR2	chr	38	162141	162054	Leu	TAG	0	0	83.8	54.9	28.9	Leu	121.8
candNitr_SP_AR2	chr	39	149859	149788	Ala	CGC	0	0	47.4	22.7	24.7	Ala	74.8
candNitr_SP_AR2	chr	40	123106	123032	iMet	CAT	0	0	77	44.1	32.9	iMet	110.7
candNitr_SP_AR2	chr	41	67234	67160	Arg	TCG	0	0	53.5	32.4	21.1	Arg	67.2
candNitr_SP_AR2	chr	42	33919	33847	Gln	TTG	0	0	71.5	43.3	28.2	Gln	92.1
candNitr_SP_AR2	chr	43	12071	11998	Gly	CCC	0	0	79.1	56.1	23	Gly	87.3
candNitr_SP_D3C	chr	1	13561	13635	Arg	TCT	0	0	65.8	37.4	28.4	Arg	85.1
candNitr_SP_D3C	chr	2	97461	97550	iMet	CAT	97480	97494	77	44.1	32.9	iMet	110.7	NCI:1
candNitr_SP_D3C	chr	3	129092	129164	Gln	TTG	0	0	65.4	37.5	27.9	Gln	94.9
candNitr_SP_D3C	chr	4	150923	150996	Gly	CCC	0	0	79.1	56.1	23	Gly	87.3
candNitr_SP_D3C	chr	5	183531	183623	Arg	CCT	183546	183563	56.8	26.4	30.4	Arg	80.8	NCI:1
candNitr_SP_D3C	chr	6	372950	373023	Gly	TCC	0	0	71	45.8	25.2	Gly	89
candNitr_SP_D3C	chr	7	451449	451522	Lys	CTT	0	0	70.8	45.4	25.4	Lys	88.9
candNitr_SP_D3C	chr	8	460656	460730	Val	TAC	0	0	69.4	51.6	17.8	Val	96.7
candNitr_SP_D3C	chr	9	501747	501818	Ala	CGC	0	0	70.7	46	24.7	Ala	88.3
candNitr_SP_D3C	chr	10	524906	524989	Ser	TGA	0	0	76.9	54.6	22.3	Ser	85
candNitr_SP_D3C	chr	11	536332	536405	Ala	GGC	0	0	57.2	34.7	22.5	Ala	76.3
candNitr_SP_D3C	chr	12	544373	544450	Asp	GTC	0	0	58.3	53	5.3	Asp	86.9
candNitr_SP_D3C	chr	13	567447	567520	Ile2	CAT	0	0	63.8	38.8	25	Ile2	88.8
candNitr_SP_D3C	chr	14	582802	582873	His	GTG	0	0	40.9	19.5	21.4	His	73.9
candNitr_SP_D3C	chr	15	602906	602990	Leu	GAG	0	0	71	51.2	19.8	Leu	110.8
candNitr_SP_D3C	chr	16	1091906	1091979	Phe	GAA	0	0	73.2	66	7.2	Phe	102.8
candNitr_SP_D3C	chr	17	1152283	1152359	Asn	GTT	0	0	67.1	33.6	33.5	Asn	90.1
candNitr_SP_D3C	chr	18	1387284	1387410	Tyr	GTA	1387322	1387371	56.7	19	37.7	Tyr	95.5	CI
candNitr_SP_D3C	chr	19	1441804	1441878	Glu	CTC	0	0	76.4	49.8	26.6	Glu	105.7
candNitr_SP_D3C	chr	20	1501429	1501505	Gly	GCC	0	0	69.1	35.7	33.4	Gly	85.8
candNitr_SP_D3C	chr	21	1649404	1649475	Cys	GCA	0	0	33.9	2.6	31.3	Cys	60.3
candNitr_SP_D3C	chr	22	1673071	1673147	Trp	CCA	0	0	71.9	55.8	16.1	Trp	80.8
candNitr_SP_D3C	chr	23	1686607	1686681	Ile	GAT	0	0	74.8	46.2	28.6	Ile	103.4
candNitr_SP_D3C	chr	24	1689068	1689141	Thr	GGT	0	0	63.2	28.5	34.7	Thr	83.4
candNitr_SP_D3C	chr	25	1688976	1688853	Leu	TAA	16889501688912	16889271688898	65.9	36.8	29.1	Leu	113.5	CI,NCI:1
candNitr_SP_D3C	chr	26	1685938	1685865	Ala	TGC	0	0	76	48.8	27.2	Ala	93.3
candNitr_SP_D3C	chr	27	1653765	1653692	Thr	CGT	0	0	76.1	54	22.1	Thr	96.4
candNitr_SP_D3C	chr	28	1604818	1604732	Ser	GCT	0	0	91.9	62.8	29.1	Ser	105.1
candNitr_SP_D3C	chr	29	1539860	1539760	Ser	GGA	1539822	1539809	79	57.7	21.3	Ser	101.1	CI
candNitr_SP_D3C	chr	30	1403895	1403795	Leu	CAA	1403855	1403840	60.4	22.4	38	Leu	108.3	CI
candNitr_SP_D3C	chr	31	1354546	1354472	Arg	GCG	0	0	66.4	41.2	25.2	Arg	74.9
candNitr_SP_D3C	chr	32	1310621	1310545	Pro	TGG	0	0	72	50	22	Pro	98.2
candNitr_SP_D3C	chr	33	1220587	1220506	Ser	CGA	0	0	70.3	38.4	31.9	Ser	92.6
candNitr_SP_D3C	chr	34	808570	808475	Val	CAC	808524	808504	71.1	46.9	24.2	Val	88.5	NCI:1
candNitr_SP_D3C	chr	35	786985	786911	Thr	TGT	0	0	71.1	38.4	32.7	Thr	87.9
candNitr_SP_D3C	chr	36	679867	679754	Met	CAT	679835	679797	85.8	61	24.8	Met	105.8	NCI:1
candNitr_SP_D3C	chr	37	644381	644291	Gln	CTG	644343	644326	61.2	33.1	28.1	Gln	95.7	CI
candNitr_SP_D3C	chr	38	566692	566599	Glu	TTC	566630	566616	80.1	53.6	26.5	Glu	106.2	NCI:1
candNitr_SP_D3C	chr	39	544276	544203	Lys	TTT	0	0	69	38.2	30.8	Lys	91.6
candNitr_SP_D3C	chr	40	512686	512599	Leu	TAG	0	0	84.3	56.3	28	Leu	126.3
candNitr_SP_D3C	chr	41	443252	443178	Arg	TCG	0	0	56.3	35.4	20.9	Arg	69.5
candNitr_SP_D3C	chr	42	224441	224368	Pro	GGG	0	0	66.1	35.1	31	Pro	85.1
candNitr_SP_D3C	chr	43	182713	182640	Val	GAC	0	0	58.6	42	16.6	Val	87.4
candNitr_SP_D3C	chr	44	122398	122314	Leu	CAG	0	0	56.4	30.5	25.9	Leu	102.1
candNitr_SP_NF5	chr	1	78647	78720	Pro	GGG	0	0	67.6	29.4	38.2	Pro	85
candNitr_SP_NF5	chr	2	118101	118174	Val	GAC	0	0	65	43.4	21.6	Val	89.9
candNitr_SP_NF5	chr	3	223140	223213	Gly	TCC	0	0	71	45.8	25.2	Gly	89
candNitr_SP_NF5	chr	4	341356	341477	Leu	TAA	341382341418	341403341432	65.9	36.8	29.1	Leu	113.5	CI,NCI:1
candNitr_SP_NF5	chr	5	344227	344300	Ala	TGC	0	0	76	48.8	27.2	Ala	93.3
candNitr_SP_NF5	chr	6	374930	375003	Thr	CGT	0	0	68	46	22	Thr	88.6
candNitr_SP_NF5	chr	7	420588	420674	Ser	GCT	0	0	78.8	57.5	21.3	Ser	93.5
candNitr_SP_NF5	chr	8	983608	983681	Phe	GAA	0	0	68	56.6	11.4	Phe	99.6
candNitr_SP_NF5	chr	9	1039262	1039335	Asn	GTT	0	0	61.6	24.9	36.7	Asn	90.5
candNitr_SP_NF5	chr	10	1093626	1093740	Met	CAT	1093658	1093697	88.7	66.4	22.3	Met	110	NCI:1
candNitr_SP_NF5	chr	11	1333645	1333771	Tyr	GTA	1333683	1333732	56.7	19	37.7	Tyr	95.5	CI
candNitr_SP_NF5	chr	12	1382309	1382383	Glu	CTC	0	0	71.7	44.2	27.5	Glu	97
candNitr_SP_NF5	chr	13	1384580	1384656	Gly	GCC	0	0	69.1	35.7	33.4	Gly	85.8
candNitr_SP_NF5	chr	14	1510205	1510292	Gln	CTG	1510243	1510257	61.3	33.2	28.1	Gln	95.7	CI
candNitr_SP_NF5	chr	15	1576693	1576786	Glu	TTC	1576755	1576769	80.1	53.6	26.5	Glu	106.2	NCI:1
candNitr_SP_NF5	chr	16	1599230	1599303	Lys	TTT	0	0	69	38.2	30.8	Lys	91.6
candNitr_SP_NF5	chr	17	1645649	1645736	Leu	TAG	0	0	84.3	56.3	28	Leu	126.3
candNitr_SP_NF5	chr	18	1652602	1652676	Ala	CGC	0	0	66.4	42.4	24	Ala	81.2
candNitr_SP_NF5	chr	19	1672075	1672149	Val	TAC	0	0	69.4	51.6	17.8	Val	96.7
candNitr_SP_NF5	chr	20	1693992	1694066	Arg	TCG	0	0	55.7	34.6	21.1	Arg	68.7
candNitr_SP_NF5	chr	21	1768782	1768854	Gln	TTG	0	0	71.5	43.3	28.2	Gln	92.1
candNitr_SP_NF5	chr	22	1790634	1790707	Gly	CCC	0	0	79.1	56.1	23	Gly	87.3
candNitr_SP_NF5	chr	23	1761984	1761900	Leu	CAG	0	0	57.3	27.5	29.8	Leu	91.2
candNitr_SP_NF5	chr	24	1685781	1685708	Lys	CTT	0	0	69.8	39	30.8	Lys	91.6
candNitr_SP_NF5	chr	25	1619690	1619607	Ser	TGA	0	0	76.9	54.6	22.3	Ser	85
candNitr_SP_NF5	chr	26	1608192	1608119	Ala	GGC	0	0	57.2	34.7	22.5	Ala	76.3
candNitr_SP_NF5	chr	27	1599133	1599056	Asp	GTC	0	0	58.3	53	5.3	Asp	86.9
candNitr_SP_NF5	chr	28	1575938	1575865	Ile2	CAT	0	0	63.8	38.8	25	Ile2	88.8
candNitr_SP_NF5	chr	29	1562068	1561997	His	GTG	0	0	40.9	19.5	21.4	His	73.9
candNitr_SP_NF5	chr	30	1551255	1551171	Leu	GAG	0	0	71	51.2	19.8	Leu	110.8
candNitr_SP_NF5	chr	31	1419888	1419787	Ser	GGA	1419850	1419836	79	57.6	21.4	Ser	101.1	CI
candNitr_SP_NF5	chr	32	1350339	1350239	Leu	CAA	1350299	1350284	66.5	32.8	33.7	Leu	113.9	CI
candNitr_SP_NF5	chr	33	1298469	1298395	Arg	GCG	0	0	65.3	38.9	26.4	Arg	76.5
candNitr_SP_NF5	chr	34	1247700	1247624	Pro	TGG	0	0	74.7	36.9	37.8	Pro	100.9
candNitr_SP_NF5	chr	35	1144762	1144681	Ser	CGA	0	0	69.5	37.8	31.7	Ser	90.6
candNitr_SP_NF5	chr	36	618959	618863	Val	CAC	618913	618895	76.9	52.6	24.3	Val	93.9	NCI:1
candNitr_SP_NF5	chr	37	609606	609532	Thr	TGT	0	0	64.2	39	25.2	Thr	88
candNitr_SP_NF5	chr	38	357703	357630	Trp	CCA	0	0	71.7	49	22.7	Trp	86.4
candNitr_SP_NF5	chr	39	343558	343484	Ile	GAT	0	0	72.6	42	30.6	Ile	101.2
candNitr_SP_NF5	chr	40	341264	341191	Thr	GGT	0	0	70.4	34.6	35.8	Thr	88.8
candNitr_SP_NF5	chr	41	303562	303488	Arg	TCT	0	0	63.1	35.9	27.2	Arg	77.1
candNitr_SP_NF5	chr	42	276831	276742	iMet	CAT	276812	276798	77	44.1	32.9	iMet	110.7	NCI:1
candNitr_SP_NF5	chr	43	117298	117206	Arg	CCT	117283	117266	55	24.5	30.5	Arg	80	NCI:1
cenaSymb1	chr	1	40040	40126	Ser	GCT	0	0	75.2	48.3	26.9	Ser	87.4
cenaSymb1	chr	2	44600	44671	Cys	GCA	0	0	50.9	23	27.9	Cys	80.2
cenaSymb1	chr	3	49008	49152	Trp	CCA	4903749067	4905749116	86.7	69.5	17.2	Trp	90.1	CI,NCI:1
cenaSymb1	chr	4	166015	166105	Met	CAT	166046	166062	75.1	49.9	25.2	Met	100.9	NCI:1
cenaSymb1	chr	5	208125	208201	Phe	GAA	0	0	79.8	64.8	15	Phe	110.2
cenaSymb1	chr	6	237350	237431	Ser	CGA	0	0	74.2	38.9	35.3	Ser	89.6
cenaSymb1	chr	7	252238	252314	Ala	TGC	0	0	79.5	53.5	26	Ala	94.2
cenaSymb1	chr	8	257294	257368	Val	TAC	0	0	72.5	54.9	17.6	Val	94.5
cenaSymb1	chr	9	348380	348453	Thr	GGT	0	0	72	35	37	Thr	90.4
cenaSymb1	chr	10	372562	372666	Gln	CTG	372586372617	372600372631	65	32.9	32.1	Gln	93.9	CI,NCI:1
cenaSymb1	chr	11	415380	415453	Thr	TGT	0	0	76.7	45.5	31.2	Thr	95.3
cenaSymb1	chr	12	890144	890220	Asn	GTT	0	0	77.2	51.7	25.5	Asn	98.7
cenaSymb1	chr	13	1081371	1081445	Ile	GAT	0	0	74.8	46.2	28.6	Ile	103.4
cenaSymb1	chr	14	1120854	1120930	Thr	CGT	0	0	87.6	61.6	26	Thr	103.1
cenaSymb1	chr	15	1207261	1207383	Tyr	GTA	1207299	1207344	56.9	19.2	37.7	Tyr	95.5	CI
cenaSymb1	chr	16	1422229	1422329	Leu	CAA	1422269	1422281	66.2	37.3	28.9	Leu	116.6	CI
cenaSymb1	chr	17	1563306	1563401	Arg	CCT	1563321	1563341	61.8	33.6	28.2	Arg	84.7	NCI:1
cenaSymb1	chr	18	1685603	1685676	Ile2	CAT	0	0	62.7	41	21.7	Ile2	75.7
cenaSymb1	chr	19	1696052	1696125	Lys	TTT	0	0	78.4	55.5	22.9	Lys	90.3
cenaSymb1	chr	20	1706771	1706844	Pro	CGG	0	0	84.4	56.9	27.5	Pro	97
cenaSymb1	chr	21	1833561	1833638	Pro	GGG	0	0	75.4	46.8	28.6	Pro	96.6
cenaSymb1	chr	22	1939286	1939370	Leu	CAG	0	0	63.9	42	21.9	Leu	104.6
cenaSymb1	chr	23	1957399	1957472	Lys	CTT	0	0	74.1	41.8	32.3	Lys	97.8
cenaSymb1	chr	24	1989473	1989384	iMet	CAT	1989454	1989440	78.1	43.1	35	iMet	113.9	NCI:1
cenaSymb1	chr	25	1949406	1949332	Arg	TCG	0	0	56.3	35.4	20.9	Arg	70.1
cenaSymb1	chr	26	1933052	1932982	Gln	TTG	0	0	78.6	51.2	27.4	Gln	99.3
cenaSymb1	chr	27	1898649	1898576	Gly	CCC	0	0	76.5	52.9	23.6	Gly	81
cenaSymb1	chr	28	1751265	1751192	Gly	TCC	0	0	68.8	43.7	25.1	Gly	83.6
cenaSymb1	chr	29	1717306	1717220	Ser	TGA	0	0	82.4	60.1	22.3	Ser	94.9
cenaSymb1	chr	30	1705584	1705508	Ala	GGC	0	0	79	59.3	19.7	Ala	96.7
cenaSymb1	chr	31	1695909	1695832	Asp	GTC	0	0	58.3	53	5.3	Asp	86.9
cenaSymb1	chr	32	1679608	1679515	Glu	TTC	1679546	1679532	79.1	56.4	22.7	Glu	109.8	NCI:1
cenaSymb1	chr	33	1623728	1623657	His	GTG	0	0	47.2	26.9	20.3	His	61.8
cenaSymb1	chr	34	1613296	1613212	Leu	GAG	0	0	74.2	52.2	22	Leu	117.8
cenaSymb1	chr	35	1562474	1562400	Val	GAC	0	0	67	50.5	16.5	Val	88.2
cenaSymb1	chr	36	1252685	1252609	Pro	TGG	0	0	76.9	47.3	29.6	Pro	98
cenaSymb1	chr	37	1167038	1166963	Glu	CTC	0	0	79.4	56.7	22.7	Glu	112.7
cenaSymb1	chr	38	1160652	1160579	Gly	GCC	0	0	56.1	25.9	30.2	Gly	78
cenaSymb1	chr	39	1103646	1103555	Val	CAC	1103602	1103584	65	35.9	29.1	Val	73.5	NCI:1
cenaSymb1	chr	40	348293	348174	Leu	TAA	348267348234	348249348219	66.2	34.5	31.7	Leu	105.7	CI,NCI:1
cenaSymb1	chr	41	271171	271071	Ser	GGA	271133	271120	77.8	56.7	21.1	Ser	101.3	CI
cenaSymb1	chr	42	237534	237460	Arg	CCG	0	0	55.8	30.4	25.4	Arg	69.4
cenaSymb1	chr	43	168851	168777	Arg	GCG	0	0	69.1	46.9	22.2	Arg	79.2
cenaSymb1	chr	44	28673	28586	Leu	TAG	0	0	87.5	65.6	21.9	Leu	121.4
cenaSymb1	chr	45	21853	21779	Ala	CGC	0	0	77.5	57.5	20	Ala	84.6
cenaSymb1	chr	46	3366	3292	Arg	TCT	0	0	61.2	29.7	31.5	Arg	82.6
desuFerm_DSM16532	chr	1	4210	4282	Gln	CTG	0	0	81.5	61.2	20.3	Gln	106.2
desuFerm_DSM16532	chr	2	47280	47355	Gly	GCC	0	0	90.8	75.6	15.2	Gly	106.4
desuFerm_DSM16532	chr	3	368024	368097	Lys	CTT	0	0	103.3	86.7	16.6	Lys	124.9
desuFerm_DSM16532	chr	4	471467	471539	Ala	CGC	0	0	95	77.4	17.6	Ala	114.9
desuFerm_DSM16532	chr	5	571532	571616	Leu	CAG	0	0	90.8	60.9	29.9	Leu	129.5
desuFerm_DSM16532	chr	6	998815	998904	Val	TAC	998854	998868	83.1	63.7	19.4	Val	110.3	CI
desuFerm_DSM16532	chr	7	1016495	1016607	Met	CAT	1016534	1016571	88.3	71.6	16.7	Met	104.4	CI
desuFerm_DSM16532	chr	8	1040055	1040128	Ile	GAT	0	0	98.7	81.1	17.6	Ile	119.9
desuFerm_DSM16532	chr	9	1076318	1076392	Pro	TGG	0	0	93	75.8	17.2	Pro	112.8
desuFerm_DSM16532	chr	10	1133783	1133857	Val	GAC	0	0	85.5	66	19.5	Val	110.3
desuFerm_DSM16532	chr	11	1177641	1177750	Glu	CTC	1177689	1177723	94.9	76.4	18.5	Glu	116.5	NCI:1
desuFerm_DSM16532	chr	12	1181887	1181959	Phe	GAA	0	0	86.5	68.2	18.3	Phe	112.5
desuFerm_DSM16532	chr	13	1304890	1304964	Arg	GCG	0	0	88.1	73.7	14.4	Arg	99.1
desuFerm_DSM16532	chr	14	1330652	1330735	Ser	GCT	0	0	96.5	70.3	26.2	Ser	107.8
desuFerm_DSM16532	chr	15	1344971	1345055	Leu	TAA	0	0	87.1	57	30.1	Leu	130.7
desuFerm_DSM16532	chr	16	1372577	1372492	Ser	GGA	0	0	93.4	64.5	28.9	Ser	107
desuFerm_DSM16532	chr	17	1336482	1336380	Asn	GTT	1336444	1336416	87	70.7	16.3	Asn	113.8	CI
desuFerm_DSM16532	chr	18	1286589	1286516	Ile2	CAT	0	0	103.2	85	18.2	Ile2	124.8
desuFerm_DSM16532	chr	19	1272242	1272141	Thr	CGT	1272204	1272177	91.6	75.3	16.3	Thr	115.3	CI
desuFerm_DSM16532	chr	20	1263504	1263401	Ala	TGC	1263466	1263437	87.5	70.1	17.4	Ala	115.2	CI
desuFerm_DSM16532	chr	21	1230710	1230609	Pro	CGG	1230670	1230645	78.1	61.8	16.3	Pro	111.8	CI
desuFerm_DSM16532	chr	22	1195435	1195349	Ser	TGA	0	0	92.9	66.1	26.8	Ser	115.3
desuFerm_DSM16532	chr	23	1174516	1174441	Gly	TCC	0	0	89.9	74.7	15.2	Gly	107.4
desuFerm_DSM16532	chr	24	1148553	1148479	Arg	TCT	0	0	95	79.2	15.8	Arg	105
desuFerm_DSM16532	chr	25	1136331	1136188	Trp	CCA	11363001136275	11362831136224	87.3	66.7	20.6	Trp	104.6	CI,NCI:1
desuFerm_DSM16532	chr	26	1108846	1108762	Leu	GAG	0	0	82.9	58.2	24.7	Leu	123
desuFerm_DSM16532	chr	27	1094481	1094407	Val	CAC	0	0	86.1	66.6	19.5	Val	110.3
desuFerm_DSM16532	chr	28	1094061	1093962	His	GTG	1094022	1093998	90.8	74.7	16.1	His	109.6	CI
desuFerm_DSM16532	chr	29	1029625	1029550	Gly	CCC	0	0	90.6	75.4	15.2	Gly	107.4
desuFerm_DSM16532	chr	30	1016388	1016314	Arg	CCT	0	0	94.8	79	15.8	Arg	103.9
desuFerm_DSM16532	chr	31	1011922	1011820	Cys	GCA	1011884	1011857	76.5	57.8	18.7	Cys	106.8	CI
desuFerm_DSM16532	chr	32	915236	915135	Thr	TGT	915198	915171	90.8	74.6	16.2	Thr	115.4	CI
desuFerm_DSM16532	chr	33	908557	908483	Arg	TCG	0	0	91.9	76.1	15.8	Arg	102.9
desuFerm_DSM16532	chr	34	860070	859997	iMet	CAT	0	0	95.9	68.7	27.2	iMet	122
desuFerm_DSM16532	chr	35	802260	802155	Pro	GGG	802221	802191	80.4	65.2	15.2	Pro	113.4	CI
desuFerm_DSM16532	chr	36	707028	706955	Thr	GGT	0	0	94.8	74.7	20.1	Thr	111.4
desuFerm_DSM16532	chr	37	234021	233947	Arg	CCG	0	0	96.2	81.7	14.5	Arg	105.8
desuFerm_DSM16532	chr	38	145338	145250	Gln	TTG	145300	145285	76.1	55.8	20.3	Gln	108.6	CI
desuFerm_DSM16532	chr	39	142092	141983	Ser	CGA	142054	142032	79.8	50.9	28.9	Ser	106.8	CI
desuFerm_DSM16532	chr	40	139504	139420	Leu	TAG	0	0	87.9	57.9	30	Leu	129
desuFerm_DSM16532	chr	41	113916	113832	Tyr	GTA	113880	113868	85.1	62	23.1	Tyr	111	CI
desuFerm_DSM16532	chr	42	53612	53538	Glu	TTC	0	0	94.2	75.6	18.6	Glu	116.5
desuFerm_DSM16532	chr	43	41325	41251	Asp	GTC	0	0	90.9	72.3	18.6	Asp	110.5
desuFerm_DSM16532	chr	44	33503	33403	Leu	CAA	33463	33448	80.3	51.2	29.1	Leu	130.4	CI
desuFerm_DSM16532	chr	45	4118	4045	Lys	TTT	0	0	100.2	83.6	16.6	Lys	123
desuFerm_DSM16532	chr	46	128	55	Ala	GGC	0	0	88.1	70.7	17.4	Ala	108.9
desuKamc1	chr	1	501344	501416	Ala	CGC	0	0	90.7	73.1	17.6	Ala	111.2
desuKamc1	chr	2	655533	655638	Pro	GGG	655572	655602	80.4	65.2	15.2	Pro	113.4	CI
desuKamc1	chr	3	822474	822575	Thr	TGT	822512	822539	90.8	74.6	16.2	Thr	115.4	CI
desuKamc1	chr	4	829978	830052	Arg	TCG	0	0	95.7	81.2	14.5	Arg	106.1
desuKamc1	chr	5	866453	866526	iMet	CAT	0	0	95.9	68.7	27.2	iMet	122
desuKamc1	chr	6	895250	895362	Met	CAT	895289	895326	88.4	71.7	16.7	Met	107.3	CI
desuKamc1	chr	7	919747	919820	Ile	GAT	0	0	98.7	81.1	17.6	Ile	119.9
desuKamc1	chr	8	956193	956267	Pro	TGG	0	0	93	75.8	17.2	Pro	112.8
desuKamc1	chr	9	1016809	1016883	Val	GAC	0	0	85.5	66	19.5	Val	110.3
desuKamc1	chr	10	1066867	1066976	Glu	CTC	1066915	1066949	94.9	76.4	18.5	Glu	116.5	NCI:1
desuKamc1	chr	11	1071148	1071220	Phe	GAA	0	0	86.5	68.2	18.3	Phe	112.5
desuKamc1	chr	12	1120353	1120428	Arg	GCG	0	0	81.8	71.9	9.9	Arg	94.7
desuKamc1	chr	13	1199669	1199743	Arg	GCG	0	0	88.1	73.7	14.4	Arg	99.1
desuKamc1	chr	14	1225345	1225428	Ser	GCT	0	0	96.5	70.3	26.2	Ser	107.8
desuKamc1	chr	15	1239709	1239793	Leu	TAA	0	0	87.1	57	30.1	Leu	130.7
desuKamc1	chr	16	1283884	1283956	Gln	CTG	0	0	81.5	61.2	20.3	Gln	106.2
desuKamc1	chr	17	1331071	1330997	Glu	TTC	0	0	94.2	75.6	18.6	Glu	116.5
desuKamc1	chr	18	1325979	1325904	Gly	GCC	0	0	90.8	75.6	15.2	Gly	106.4
desuKamc1	chr	19	1319919	1319845	Asp	GTC	0	0	90.9	72.3	18.6	Asp	110.5
desuKamc1	chr	20	1312099	1311999	Leu	CAA	1312059	1312044	80.5	51	29.5	Leu	130.4	CI
desuKamc1	chr	21	1283792	1283719	Lys	TTT	0	0	100.2	83.6	16.6	Lys	123
desuKamc1	chr	22	1279760	1279687	Ala	GGC	0	0	88.1	70.7	17.4	Ala	108.9
desuKamc1	chr	23	1268092	1268007	Ser	GGA	0	0	93.4	64.5	28.9	Ser	107
desuKamc1	chr	24	1231174	1231072	Asn	GTT	1231136	1231108	87.4	70.1	17.3	Asn	116.1	CI
desuKamc1	chr	25	1181123	1181050	Ile2	CAT	0	0	103.2	85	18.2	Ile2	124.8
desuKamc1	chr	26	1165138	1165037	Thr	CGT	1165100	1165073	91.6	75.3	16.3	Thr	115.3	CI
desuKamc1	chr	27	1158224	1158121	Ala	TGC	1158186	1158157	87.5	70.1	17.4	Ala	115.2	CI
desuKamc1	chr	28	1112976	1112875	Pro	CGG	1112936	1112911	78.1	61.8	16.3	Pro	111.8	CI
desuKamc1	chr	29	1077417	1077334	Ser	TGA	0	0	85.4	62.9	22.5	Ser	106
desuKamc1	chr	30	1064019	1063944	Gly	TCC	0	0	89.9	74.7	15.2	Gly	107.4
desuKamc1	chr	31	1056872	1056746	Gly	TCC	0	0	27.7	29.6	-1.9	Gly	24	trunc_start:36
desuKamc1	chr	32	1030636	1030562	Arg	TCT	0	0	95	79.2	15.8	Arg	105
desuKamc1	chr	33	1018433	1018290	Trp	CCA	10184021018377	10183851018326	87.3	66.7	20.6	Trp	104.6	CI,NCI:1
desuKamc1	chr	34	991375	991291	Leu	GAG	0	0	82.9	58.2	24.7	Leu	123
desuKamc1	chr	35	974224	974150	Val	CAC	0	0	86.1	66.6	19.5	Val	110.3
desuKamc1	chr	36	973940	973841	His	GTG	973901	973877	91	74.9	16.1	His	109.6	CI
desuKamc1	chr	37	909295	909220	Gly	CCC	0	0	90.6	75.4	15.2	Gly	107.4
desuKamc1	chr	38	895144	895070	Arg	CCT	0	0	94.8	79	15.8	Arg	103.9
desuKamc1	chr	39	890914	890812	Cys	GCA	890876	890849	76.5	57.8	18.7	Cys	106.8	CI
desuKamc1	chr	40	876765	876676	Val	TAC	876726	876712	83.2	63.9	19.3	Val	110.3	CI
desuKamc1	chr	41	867556	867483	Thr	GGT	0	0	94.8	74.7	20.1	Thr	113
desuKamc1	chr	42	424282	424198	Leu	CAG	0	0	90.8	60.9	29.9	Leu	129.5
desuKamc1	chr	43	335886	335813	Lys	CTT	0	0	103.3	86.7	16.6	Lys	124.9
desuKamc1	chr	44	166057	165983	Arg	CCG	0	0	97.4	83	14.4	Arg	106.5
desuKamc1	chr	45	55988	55900	Gln	TTG	55950	55935	76.1	55.8	20.3	Gln	108.6	CI
desuKamc1	chr	46	52735	52626	Ser	CGA	52697	52675	80.8	51.9	28.9	Ser	106.8	CI
desuKamc1	chr	47	52324	52240	Leu	TAG	0	0	90.1	60.1	30	Leu	129.8
desuKamc1	chr	48	27022	26938	Tyr	GTA	26986	26974	85.3	62.2	23.1	Tyr	111	CI
desuMuco1	chr	1	4264	4503	Gln	CTG	4302	4468	67.8	47.7	20.1	Gln	106.2	CI
desuMuco1	chr	2	35291	35392	Leu	CAA	35331	35347	76.7	50.8	25.9	Leu	126.2	CI
desuMuco1	chr	3	101418	101507	Val	TAC	101457	101471	83.2	64.3	18.9	Val	110.3	CI
desuMuco1	chr	4	101652	101760	His	GTG	101691	101724	92	76	16	His	111.2	CI
desuMuco1	chr	5	205136	205225	Gln	TTG	205174	205190	76.1	55.8	20.3	Gln	108.6	CI
desuMuco1	chr	6	206127	206234	Ser	CGA	206165	206185	72.2	46.2	26	Ser	99.9	CI
desuMuco1	chr	7	208666	208750	Leu	TAG	0	0	90.1	60.1	30	Leu	129.8
desuMuco1	chr	8	234770	234855	Tyr	GTA	234806	234819	79.9	56.8	23.1	Tyr	109.1	CI
desuMuco1	chr	9	822997	823071	Arg	CCG	0	0	92.8	78.3	14.5	Arg	102.4
desuMuco1	chr	10	893626	893726	Thr	TGT	893664	893690	90.9	74.6	16.3	Thr	115.4	CI
desuMuco1	chr	11	904709	904782	iMet	CAT	0	0	95.9	68.7	27.2	iMet	122
desuMuco1	chr	12	993820	993894	Arg	CCT	0	0	94.8	79	15.8	Arg	103.9
desuMuco1	chr	13	1041162	1041246	Leu	GAG	0	0	88.1	60.7	27.4	Leu	130.4
desuMuco1	chr	14	1063392	1063466	Val	GAC	0	0	87.8	68.3	19.5	Val	111.3
desuMuco1	chr	15	1100752	1100857	Glu	CTC	1100800	1100830	94.9	76.4	18.5	Glu	116.5	NCI:1
desuMuco1	chr	16	1103608	1103680	Phe	GAA	0	0	86.4	68.1	18.3	Phe	112.4
desuMuco1	chr	17	1219983	1220057	Arg	GCG	0	0	88.1	73.7	14.4	Arg	99.1
desuMuco1	chr	18	1272103	1272187	Leu	TAA	0	0	83.9	58.4	25.5	Leu	123.1
desuMuco1	chr	19	1314442	1314369	Ala	GGC	0	0	88.1	70.7	17.4	Ala	108.9
desuMuco1	chr	20	1299421	1299336	Ser	GGA	0	0	92.2	63.1	29.1	Ser	103.8
desuMuco1	chr	21	1263970	1263869	Asn	GTT	1263932	1263905	87.5	70.2	17.3	Asn	116.1	CI
desuMuco1	chr	22	1257396	1257313	Ser	GCT	0	0	96.5	70.3	26.2	Ser	107.8
desuMuco1	chr	23	1205029	1204956	Ile2	CAT	0	0	103.2	85	18.2	Ile2	118.6
desuMuco1	chr	24	1187087	1186987	Thr	CGT	1187049	1187023	90.8	74.6	16.2	Thr	115.3	CI
desuMuco1	chr	25	1180105	1180000	Ala	TGC	1180067	1180036	87.5	70	17.5	Ala	115.2	CI
desuMuco1	chr	26	1147793	1147692	Pro	CGG	1147753	1147728	78.1	61.8	16.3	Pro	111.8	CI
desuMuco1	chr	27	1114355	1114272	Ser	TGA	0	0	85	58.2	26.8	Ser	107
desuMuco1	chr	28	1093653	1093578	Gly	TCC	0	0	89.9	74.7	15.2	Gly	107.4
desuMuco1	chr	29	1076410	1076336	Arg	TCT	0	0	95	79.2	15.8	Arg	105
desuMuco1	chr	30	1064954	1064810	Trp	CCA	10649231064897	10649051064846	87.2	66.6	20.6	Trp	104.6	CI,NCI:1
desuMuco1	chr	31	1034784	1034710	Glu	TTC	0	0	94.2	75.6	18.6	Glu	116.5
desuMuco1	chr	32	1034649	1034574	Gly	GCC	0	0	90.8	75.6	15.2	Gly	106.4
desuMuco1	chr	33	1007670	1007597	Val	CAC	0	0	89.9	70.4	19.5	Val	107.3
desuMuco1	chr	34	1003397	1003323	Arg	TCG	0	0	92.8	77.3	15.5	Arg	103.3
desuMuco1	chr	35	994098	993994	Cys	GCA	994060	994031	76.3	57.8	18.5	Cys	106.9	CI
desuMuco1	chr	36	993688	993575	Met	CAT	993649	993611	87.8	71.1	16.7	Met	104.3	CI
desuMuco1	chr	37	904544	904471	Thr	GGT	0	0	94.8	74.7	20.1	Thr	111.4
desuMuco1	chr	38	764599	764526	Lys	CTT	0	0	99.3	82.6	16.7	Lys	115.5
desuMuco1	chr	39	689045	688961	Leu	CAG	0	0	90.8	60.9	29.9	Leu	129.5
desuMuco1	chr	40	578880	578775	Pro	GGG	578841	578811	80.4	65.2	15.2	Pro	113.4	CI
desuMuco1	chr	41	308070	307998	Ala	CGC	0	0	90.7	73.1	17.6	Ala	111.2
desuMuco1	chr	42	111592	111519	Ile	GAT	0	0	98.7	81.1	17.6	Ile	119.9
desuMuco1	chr	43	103951	103876	Gly	CCC	0	0	90.6	75.4	15.2	Gly	107.4
desuMuco1	chr	44	64562	64488	Pro	TGG	0	0	93	75.8	17.2	Pro	112.8
desuMuco1	chr	45	43015	42941	Asp	GTC	0	0	93.1	74.5	18.6	Asp	108.5
desuMuco1	chr	46	4164	4091	Lys	TTT	0	0	99.2	82.6	16.6	Lys	122.1
ferrAcid2	chr	1	210625	210708	Ser	CGA	0	0	60.7	33.2	27.5	Ser	90.9
ferrAcid2	chr	2	232717	232789	Arg	CCG	0	0	62.6	42.2	20.4	Arg	72.4
ferrAcid2	chr	3	335107	335189	Ser	GCT	0	0	74.2	43.3	30.9	Ser	99.6
ferrAcid2	chr	4	414358	414430	Thr	CGT	0	0	74.2	41.7	32.5	Thr	92
ferrAcid2	chr	5	477508	477582	Ile	GAT	0	0	78.8	56.9	21.9	Ile	112.8
ferrAcid2	chr	6	639409	639493	Leu	TAA	0	0	56	34.7	21.3	Leu	105.5
ferrAcid2	chr	7	642845	642918	Arg	GCG	0	0	66.4	45.9	20.5	Arg	77.8
ferrAcid2	chr	8	696110	696182	Val	CAC	0	0	63.6	42.3	21.3	Val	89.5
ferrAcid2	chr	9	835276	835359	Leu	TAG	0	0	72.1	38.3	33.8	Leu	111.6
ferrAcid2	chr	10	938373	938445	Phe	GAA	0	0	67.1	41.3	25.8	Phe	95.6
ferrAcid2	chr	11	944694	944766	Gln	TTG	0	0	58.6	32.3	26.3	Gln	89.2
ferrAcid2	chr	12	1015352	1015424	Pro	TGG	0	0	65.9	39.6	26.3	Pro	98.1
ferrAcid2	chr	13	1057550	1057622	Gly	TCC	0	0	77.8	51.4	26.4	Gly	92.6
ferrAcid2	chr	14	1068899	1068972	Thr	TGT	0	0	69.2	41.5	27.7	Thr	99
ferrAcid2	chr	15	1183390	1183461	Cys	GCA	0	0	39.6	2	37.6	Cys	70.5
ferrAcid2	chr	16	1355067	1355139	Pro	CGG	0	0	55.5	25.7	29.8	Pro	80.7
ferrAcid2	chr	17	1413926	1414014	Met	CAT	1413963	1413978	76.4	54.6	21.8	Met	95.8	CI
ferrAcid2	chr	18	1460010	1460090	Ser	TGA	0	0	68.1	41.4	26.7	Ser	88.9
ferrAcid2	chr	19	1638168	1638240	Gly	GCC	0	0	72.6	46.1	26.5	Gly	82.9
ferrAcid2	chr	20	1684877	1684949	Asp	GTC	0	0	78.4	53.3	25.1	Asp	110
ferrAcid2	chr	21	1780401	1780474	Arg	TCG	0	0	66	58.1	7.9	Arg	86.8
ferrAcid2	chr	22	1793026	1793109	Ser	GGA	0	0	70.8	42.3	28.5	Ser	94.4
ferrAcid2	chr	23	1676285	1676214	Ala	GGC	0	0	67	29.1	37.9	Ala	97.8
ferrAcid2	chr	24	1505944	1505873	Val	GAC	0	0	66.7	37.5	29.2	Val	91.5
ferrAcid2	chr	25	1419571	1419497	Arg	CCT	0	0	68.7	42.3	26.4	Arg	84.9
ferrAcid2	chr	26	1416791	1416719	Gly	CCC	0	0	70.4	40.8	29.6	Gly	90.1
ferrAcid2	chr	27	1402911	1402827	Leu	CAA	0	0	56.4	33.3	23.1	Leu	95.5
ferrAcid2	chr	28	1367831	1367747	Leu	CAG	0	0	71.2	38.5	32.7	Leu	113
ferrAcid2	chr	29	1213697	1213624	Thr	GGT	0	0	72.6	54.9	17.7	Thr	97.8
ferrAcid2	chr	30	1146816	1146745	His	GTG	0	0	58.3	38.5	19.8	His	92.5
ferrAcid2	chr	31	1141575	1141502	Lys	TTT	0	0	77.2	53.5	23.7	Lys	107.1
ferrAcid2	chr	32	1129105	1129031	iMet	CAT	0	0	82.1	50.6	31.5	iMet	117.2
ferrAcid2	chr	33	1084989	1084916	Lys	CTT	0	0	84	55.9	28.1	Lys	112.3
ferrAcid2	chr	34	936197	936126	Ala	TGC	0	0	73.8	44.2	29.6	Ala	101.2
ferrAcid2	chr	35	800655	800584	Ala	CGC	0	0	77.9	51.3	26.6	Ala	104.1
ferrAcid2	chr	36	711956	711884	Pro	GGG	0	0	60.1	25.2	34.9	Pro	96.5
ferrAcid2	chr	37	700194	700120	Glu	TTC	0	0	69.1	53.8	15.3	Glu	113.6
ferrAcid2	chr	38	649711	649639	Gln	CTG	0	0	57.2	26.1	31.1	Gln	92.2
ferrAcid2	chr	39	624698	624626	Asn	GTT	0	0	59.8	41.5	18.3	Asn	94.2
ferrAcid2	chr	40	624622	624549	Ile2	CAT	0	0	78.3	59.5	18.8	Ile2	101.5
ferrAcid2	chr	41	620889	620790	Tyr	GTA	620852	620826	65.3	34.2	31.1	Tyr	97.1	CI
ferrAcid2	chr	42	616052	615911	Trp	CCA	616014	615946	63.6	32.7	30.9	Trp	81.7	CI
ferrAcid2	chr	43	459566	459492	Arg	TCT	0	0	65.6	41.7	23.9	Arg	83.1
ferrAcid2	chr	44	428539	428467	Val	TAC	0	0	77.6	54.5	23.1	Val	100.1
ferrAcid2	chr	45	422713	422629	Leu	AAG	0	0	54	30	24	Leu	102.4
ferrAcid2	chr	46	300825	300751	Glu	CTC	0	0	63.1	46.7	16.4	Glu	105.3
ferrPlac1	chr	1	145028	145102	Arg	TCT	0	0	95.8	78.9	16.9	Arg	108
ferrPlac1	chr	2	411686	411768	Leu	GAG	0	0	77.1	50.4	26.7	Leu	120.4
ferrPlac1	chr	3	566151	566224	Gly	GCC	0	0	83.1	64.3	18.8	Gly	91.3
ferrPlac1	chr	4	670645	670719	Glu	TTC	0	0	88	67.5	20.5	Glu	128.2
ferrPlac1	chr	5	756924	756998	Asp	GTC	0	0	83.6	63.8	19.8	Asp	108.2
ferrPlac1	chr	6	859967	860041	Arg	CCT	0	0	91.6	72.2	19.4	Arg	102.3
ferrPlac1	chr	7	969268	969339	His	GTG	0	0	65.5	39.3	26.2	His	98.3
ferrPlac1	chr	8	977573	977643	Gly	TCC	0	0	86.3	67.7	18.6	Gly	96.8
ferrPlac1	chr	9	1130229	1130302	Met	CAT	0	0	87.1	66.2	20.9	Met	109.9
ferrPlac1	chr	10	1131586	1131669	Leu	TAA	0	0	92.9	67.6	25.3	Leu	125.4
ferrPlac1	chr	11	1139897	1139996	Tyr	GTA	1139933	1139960	77.7	49.4	28.3	Tyr	105.5	CI
ferrPlac1	chr	12	1175828	1175900	Asn	GTT	0	0	88.7	66.6	22.1	Asn	108.9
ferrPlac1	chr	13	1405543	1405616	Ala	TGC	0	0	91.7	68.6	23.1	Ala	109.1
ferrPlac1	chr	14	1488987	1489069	Ser	GGA	0	0	73.5	52	21.5	Ser	98.7
ferrPlac1	chr	15	1622967	1623048	Ser	CGA	0	0	73.2	45.7	27.5	Ser	95.8
ferrPlac1	chr	16	1643868	1644003	Trp	CCA	1643906	1643967	82	66.4	15.6	Trp	107.4	CI
ferrPlac1	chr	17	1732901	1732973	Val	GAC	0	0	86	57.9	28.1	Val	108
ferrPlac1	chr	18	1973958	1974031	Phe	GAA	0	0	87.1	68.5	18.6	Phe	105.9
ferrPlac1	chr	19	2108471	2108545	Ile	GAT	0	0	96.2	77.5	18.7	Ile	113.4
ferrPlac1	chr	20	2155016	2155097	Ser	TGA	0	0	76.4	51.8	24.6	Ser	99.7
ferrPlac1	chr	21	2162075	2162148	Pro	TGG	0	0	85.5	63.4	22.1	Pro	114.6
ferrPlac1	chr	22	2164965	2164893	Thr	CGT	0	0	90.6	68.1	22.5	Thr	109.9
ferrPlac1	chr	23	2012252	2012181	Ala	CGC	0	0	89.8	68.8	21	Ala	109.9
ferrPlac1	chr	24	1934329	1934246	Leu	TAG	0	0	84.7	59.5	25.2	Leu	125.2
ferrPlac1	chr	25	1864684	1864612	Thr	GGT	0	0	84.4	59.5	24.9	Thr	103.8
ferrPlac1	chr	26	1809297	1809225	Gln	TTG	0	0	86.5	64.5	22	Gln	108.3
ferrPlac1	chr	27	1777314	1777243	Arg	GCG	0	0	71.9	51.9	20	His	77.7	IPD:-0.90
ferrPlac1	chr	28	1767740	1767667	Lys	CTT	0	0	95.6	79.8	15.8	Lys	116.2
ferrPlac1	chr	29	1700573	1700500	Pro	CGG	0	0	82.1	56.4	25.7	Pro	111.4
ferrPlac1	chr	30	1587689	1587618	Arg	TCG	0	0	70.5	46.8	23.7	Arg	85
ferrPlac1	chr	31	1555156	1555073	Leu	GAG	0	0	84.2	59.8	24.4	Leu	115.6
ferrPlac1	chr	32	1475829	1475755	iMet	CAT	0	0	91	63.4	27.6	iMet	124.1
ferrPlac1	chr	33	1440139	1440067	Val	CAC	0	0	84.1	58.1	26	Val	108.5
ferrPlac1	chr	34	1330327	1330253	Glu	CTC	0	0	86.8	64.6	22.2	Glu	126.7
ferrPlac1	chr	35	1281069	1280997	Thr	TGT	0	0	87.7	65.2	22.5	Thr	108.3
ferrPlac1	chr	36	1218474	1218402	Arg	CCG	0	0	75.3	50.7	24.6	Asp	91.3	IPD:-9.30
ferrPlac1	chr	37	1202183	1202103	Ser	GCT	0	0	84.5	61	23.5	Ser	105.2
ferrPlac1	chr	38	1034326	1034254	Arg	TCG	0	0	50.7	33.8	16.9	Arg	56.6
ferrPlac1	chr	39	863611	863539	Gln	CTG	0	0	81.7	56.5	25.2	Gln	109.1
ferrPlac1	chr	40	794671	794587	Leu	CAA	0	0	89.1	61.6	27.5	Leu	132.9
ferrPlac1	chr	41	670534	670461	Lys	TTT	0	0	91.7	71.3	20.4	Lys	120.9
ferrPlac1	chr	42	537292	537218	Ile2	CAT	0	0	97.1	78.7	18.4	Ile2	124.5
ferrPlac1	chr	43	510400	510327	Ala	GGC	0	0	88.6	67.7	20.9	Ala	110.6
ferrPlac1	chr	44	387165	387092	Gln	CTG	0	0	64.6	43.4	21.2	Gln	91.9
ferrPlac1	chr	45	227992	227908	Leu	CAG	0	0	84.7	58.3	26.4	Leu	126.9
ferrPlac1	chr	46	208155	208085	Cys	GCA	0	0	68.1	39.8	28.3	Cys	96.7
ferrPlac1	chr	47	132303	132230	Pro	GGG	0	0	67	43.3	23.7	Pro	100.3
ferrPlac1	chr	48	17105	17033	Gly	CCC	0	0	89.2	74	15.2	Gly	97.2
ferrPlac1	chr	49	9670	9598	Val	TAC	0	0	87.7	61.7	26	Val	108.6
fervFont_KAM940	chr	1	115560	115689	iMet	CAT	115591115628	115620115653	95.9	68.7	27.2	iMet	122	CI,NCI:1
fervFont_KAM940	chr	2	253853	253962	Tyr	GTA	253889	253926	76.2	53.2	23	Tyr	105.7	CI
fervFont_KAM940	chr	3	262434	262509	Arg	TCG	0	0	91.3	77.5	13.8	Arg	99.7
fervFont_KAM940	chr	4	557323	557420	Phe	GAA	557354	557374	100.3	81.4	18.9	Phe	122.4	NCI:1
fervFont_KAM940	chr	5	567457	567579	Ser	CGA	567495	567531	79.2	58.2	21	Ser	102	CI
fervFont_KAM940	chr	6	621142	621216	Val	GAC	0	0	86.9	67.2	19.7	Val	109.7
fervFont_KAM940	chr	7	697926	698008	Leu	CAA	0	0	88	60.4	27.6	Leu	112.4
fervFont_KAM940	chr	8	789432	789506	Thr	GGT	0	0	89.3	69.6	19.7	Thr	109
fervFont_KAM940	chr	9	903910	903985	Arg	GCG	0	0	90	75.6	14.4	Arg	98.2
fervFont_KAM940	chr	10	956418	956525	Met	CAT	956457	956486	91.9	74.2	17.7	Met	110.9	CI
fervFont_KAM940	chr	11	1079086	1079169	Ser	GCT	0	0	96.9	71	25.9	Ser	109.3
fervFont_KAM940	chr	12	1209812	1209887	Gly	CCC	0	0	91.6	79	12.6	Gly	109.4
fervFont_KAM940	chr	13	1210374	1210448	Glu	TTC	0	0	94.6	76.4	18.2	Glu	120.9
fervFont_KAM940	chr	14	1218000	1218107	Arg	TCT	1218039	1218071	91.7	76.1	15.6	Arg	109.9	CI
fervFont_KAM940	chr	15	1237616	1237729	Cys	GCA	1237654	1237692	76.3	58.4	17.9	Cys	110.5	CI
fervFont_KAM940	chr	16	1255515	1255599	Leu	TAG	0	0	79	49	30	Leu	117.2
fervFont_KAM940	chr	17	1261191	1261265	Ile	GAT	0	0	95.5	77.2	18.3	Ile	123
fervFont_KAM940	chr	18	1315719	1315647	Asn	GTT	0	0	78.4	55.7	22.7	Asn	111.4
fervFont_KAM940	chr	19	1188863	1188642	Trp	CCA	11888321188794	11888021188681	78.1	72.3	5.8	Trp	105.5	CI,NCI:1
fervFont_KAM940	chr	20	1117837	1117763	Arg	CCG	0	0	99.2	83.5	15.7	Arg	109.1
fervFont_KAM940	chr	21	1071842	1071767	Gly	GCC	0	0	84.9	69.9	15	Gly	98
fervFont_KAM940	chr	22	1025566	1025451	Pro	CGG	10255331025507	10255131025487	90.8	73.4	17.4	Pro	112.4	CI,NCI:1
fervFont_KAM940	chr	23	1008841	1008769	His	GTG	0	0	94.5	77.7	16.8	His	99.6
fervFont_KAM940	chr	24	977831	977755	Lys	TTT	0	0	103.5	87	16.5	Lys	122.8
fervFont_KAM940	chr	25	904744	904672	Ala	CGC	0	0	86.7	67.7	19	Ala	109.7
fervFont_KAM940	chr	26	902247	902174	Pro	TGG	0	0	87.6	67.2	20.4	Pro	110.8
fervFont_KAM940	chr	27	864934	864851	Leu	TAA	0	0	81.7	53.3	28.4	Leu	117.3
fervFont_KAM940	chr	28	864628	864529	Thr	CGT	864589	864565	78.1	62.1	16	Thr	101.2	CI
fervFont_KAM940	chr	29	744038	743965	Val	TAC	0	0	82.1	62.3	19.8	Val	106.3
fervFont_KAM940	chr	30	742931	742857	Ile2	CAT	0	0	99.8	80.4	19.4	Ile2	125.2
fervFont_KAM940	chr	31	656706	656633	Val	GAC	0	0	79.6	59.8	19.8	Val	106.7
fervFont_KAM940	chr	32	572499	572427	Ala	TGC	0	0	81.6	64.2	17.4	Ala	104.3
fervFont_KAM940	chr	33	567302	567228	Glu	CTC	0	0	93.1	74.9	18.2	Glu	122.4
fervFont_KAM940	chr	34	552008	551923	Ser	GGA	0	0	86.8	57.2	29.6	Ser	105
fervFont_KAM940	chr	35	448887	448802	Ser	TGA	0	0	87	57.3	29.7	Ser	105.3
fervFont_KAM940	chr	36	412380	412307	Val	CAC	0	0	86.3	65.3	21	Val	110.7
fervFont_KAM940	chr	37	349158	349074	Leu	CAG	0	0	74.9	44.9	30	Leu	112.6
fervFont_KAM940	chr	38	336466	336393	Ala	GGC	0	0	92.4	74.9	17.5	Ala	112.6
fervFont_KAM940	chr	39	272924	272855	Leu	CAA	0	0	30.1	38.6	-8.5	Lys	20	IPD:-26.40,trunc_start:17
fervFont_KAM940	chr	40	195676	195590	Thr	TGT	195654	195641	85.2	65.4	19.8	Thr	102.3	NCI:1
fervFont_KAM940	chr	41	157237	157162	Gly	TCC	0	0	90.9	78.2	12.7	Gly	109.5
fervFont_KAM940	chr	42	145541	145467	Arg	CCT	0	0	97.1	78.2	18.9	Arg	107.2
fervFont_KAM940	chr	43	117291	117190	Pro	GGG	117253	117226	82.3	64.1	18.2	Pro	112.7	CI
fervFont_KAM940	chr	44	103720	103646	Asp	GTC	0	0	91.3	73.1	18.2	Asp	115.5
fervFont_KAM940	chr	45	97567	97483	Leu	GAG	0	0	77	47	30	Leu	116.4
geogAcet_SBH6	chr	1	217357	217439	Ser	CGA	0	0	67.4	42.4	25	Ser	90.9
geogAcet_SBH6	chr	2	237520	237593	Gly	GCC	0	0	82.1	63.3	18.8	Gly	90.8
geogAcet_SBH6	chr	3	256518	256591	Thr	TGT	0	0	87.4	64.2	23.2	Thr	107.2
geogAcet_SBH6	chr	4	418102	418185	Leu	GAG	0	0	82.4	55.8	26.6	Leu	117.6
geogAcet_SBH6	chr	5	709501	709581	Ser	GCT	0	0	83.5	58.6	24.9	Ser	104.4
geogAcet_SBH6	chr	6	713672	713755	Leu	TAA	0	0	87.7	60.9	26.8	Leu	121.4
geogAcet_SBH6	chr	7	750556	750632	Leu	TAA	0	0	20.2	26	-5.8	Gly	4.6	IPD:-12.10,trunc_start:33
geogAcet_SBH6	chr	8	1057172	1057307	Trp	CCA	1057210	1057271	77.3	63.4	13.9	Trp	104.4	CI
geogAcet_SBH6	chr	9	1132024	1132097	Pro	GGG	0	0	64.5	38	26.5	Pro	99.1
geogAcet_SBH6	chr	10	1136173	1136257	Leu	CAA	0	0	84.5	59.6	24.9	Leu	130.9
geogAcet_SBH6	chr	11	1138574	1138646	Val	TAC	0	0	83.1	55.6	27.5	Val	101.2
geogAcet_SBH6	chr	12	1179684	1179757	Pro	TGG	0	0	84.3	61.6	22.7	Pro	115.6
geogAcet_SBH6	chr	13	1237854	1237937	Leu	CAG	0	0	78.7	54.3	24.4	Leu	118.1
geogAcet_SBH6	chr	14	1638157	1638229	Thr	GGT	0	0	87.7	64.8	22.9	Thr	112.4
geogAcet_SBH6	chr	15	1755890	1755962	Gln	CTG	0	0	81.7	56.5	25.2	Gln	109.1
geogAcet_SBH6	chr	16	1828301	1828372	Arg	CCG	0	0	75.6	50.7	24.9	Asp	89.7	IPD:-4.50
geogAcet_SBH6	chr	17	1796414	1796343	Ala	CGC	0	0	84.3	62.1	22.2	Ala	102.2
geogAcet_SBH6	chr	18	1771289	1771219	Gly	TCC	0	0	84.4	63	21.4	Gly	95.6
geogAcet_SBH6	chr	19	1746521	1746447	Glu	TTC	0	0	84.2	63.7	20.5	Glu	129
geogAcet_SBH6	chr	20	1729755	1729673	Leu	TAG	0	0	82.5	58.7	23.8	Leu	124.7
geogAcet_SBH6	chr	21	1607948	1607846	Tyr	GTA	16079121607903	16079021607887	83	54.4	28.6	Tyr	118.5	CI,NCI:1
geogAcet_SBH6	chr	22	1466989	1466916	Lys	CTT	0	0	87.3	70.6	16.7	Lys	105.5
geogAcet_SBH6	chr	23	1419215	1419145	Gly	CCC	0	0	87.1	72.3	14.8	Gly	92.7
geogAcet_SBH6	chr	24	1384564	1384492	Ala	TGC	0	0	81.9	58.7	23.2	Ala	105.3
geogAcet_SBH6	chr	25	1333357	1333283	Pro	CGG	0	0	82.2	56.5	25.7	Pro	113.3
geogAcet_SBH6	chr	26	1225794	1225721	Ala	GGC	0	0	80.6	59.8	20.8	Ala	107.2
geogAcet_SBH6	chr	27	1214588	1214514	Glu	CTC	0	0	86.8	64.6	22.2	Glu	126.7
geogAcet_SBH6	chr	28	1213495	1213422	Lys	TTT	0	0	89.6	69.1	20.5	Lys	120.4
geogAcet_SBH6	chr	29	1193428	1193356	Gln	TTG	0	0	86.5	65.2	21.3	Gln	111.1
geogAcet_SBH6	chr	30	1147601	1147530	His	GTG	0	0	66.4	40.1	26.3	His	97.3
geogAcet_SBH6	chr	31	1136750	1136676	Arg	TCT	0	0	91.7	74.9	16.8	Arg	107.1
geogAcet_SBH6	chr	32	1093806	1093734	Asn	GTT	0	0	90.4	69.7	20.7	Asn	114.6
geogAcet_SBH6	chr	33	1035227	1035155	Val	CAC	0	0	83.4	56.9	26.5	Val	107.6
geogAcet_SBH6	chr	34	972473	972399	Arg	CCT	0	0	90.6	71.2	19.4	Arg	102
geogAcet_SBH6	chr	35	960598	960524	Asp	GTC	0	0	82.5	66.3	16.2	Asp	108.8
geogAcet_SBH6	chr	36	886865	886792	Thr	CGT	0	0	88.1	64.9	23.2	Thr	107.2
geogAcet_SBH6	chr	37	846480	846398	Ser	TGA	0	0	71.2	49.1	22.1	Ser	95.9
geogAcet_SBH6	chr	38	802705	802631	iMet	CAT	0	0	88.8	61.2	27.6	iMet	121.6
geogAcet_SBH6	chr	39	726594	726521	Gln	TTG	0	0	78.3	54.2	24.1	Gln	100.5
geogAcet_SBH6	chr	40	440596	440522	Ile	GAT	0	0	93.4	72.1	21.3	Ile	110.4
geogAcet_SBH6	chr	41	400174	400102	Arg	GCG	0	0	74.2	54	20.2	His	80.3	IPD:-1.50
geogAcet_SBH6	chr	42	393111	393038	Arg	TCG	0	0	80.2	57.8	22.4	Arg	96
geogAcet_SBH6	chr	43	283305	283232	Phe	GAA	0	0	81.2	59.4	21.8	Phe	101.8
geogAcet_SBH6	chr	44	274694	274624	Phe	GAA	0	0	35.2	19	16.2	Tyr	25.3	IPD:-8.40
geogAcet_SBH6	chr	45	272729	272655	Ile2	CAT	0	0	97.1	78.7	18.4	Ile2	124.5
geogAcet_SBH6	chr	46	260169	260097	Met	CAT	0	0	86.8	63.2	23.6	Met	101.7
geogAcet_SBH6	chr	47	202456	202385	Cys	GCA	0	0	65.7	38	27.7	Cys	103
geogAcet_SBH6	chr	48	166852	166780	Val	GAC	0	0	81.1	53	28.1	Val	105.2
geogAcet_SBH6	chr	49	43205	43125	Ser	GGA	0	0	84.8	58.9	25.9	Ser	101.1
halaJeot1	plasmid_1	1	167895	167968	Thr	TGT	0	0	64.8	34.9	29.9	Thr	84.5
halaJeot1	plasmid_1	2	359809	359659	Undet	NNN	0	0	38.8	19	19.8	Trp	28.6
halaJeot1	chr	1	9214	9287	Lys	CTT	0	0	82.6	56.9	25.7	Lys	113.6
halaJeot1	chr	2	144948	145020	Gln	CTG	0	0	52.1	11.8	40.3	Gln	86.7
halaJeot1	chr	3	288383	288486	Arg	TCT	288422	288450	76.7	53.6	23.1	Arg	100.2	CI
halaJeot1	chr	4	302008	302083	Arg	TCG	0	0	54.6	34.5	20.1	Arg	71.4
halaJeot1	chr	5	304676	304757	Ser	GGA	0	0	70.6	48.5	22.1	Ser	91.7
halaJeot1	chr	6	418336	418409	Ile	GAT	0	0	82.4	64.5	17.9	Ile	102.8
halaJeot1	chr	7	771134	771208	Val	GAC	0	0	69.1	35.6	33.5	Val	96.8
halaJeot1	chr	8	828384	828468	Leu	TAA	0	0	81.9	53.8	28.1	Leu	117.1
halaJeot1	chr	9	859098	859169	Thr	GGT	0	0	78.8	58.4	20.4	Thr	99.2
halaJeot1	chr	10	906777	906849	Pro	CGG	0	0	68.6	38.4	30.2	Pro	95.9
halaJeot1	chr	11	1074170	1074240	Pro	GGG	0	0	48.2	23	25.2	Pro	76.5
halaJeot1	chr	12	1278870	1278944	Val	CAC	0	0	67.8	36	31.8	Val	97.2
halaJeot1	chr	13	1435704	1435778	Glu	CTC	0	0	64.4	30.8	33.6	Glu	108.1
halaJeot1	chr	14	1450525	1450609	Leu	TAG	0	0	81.8	51.7	30.1	Leu	117.4
halaJeot1	chr	15	1626317	1626400	Ser	TGA	0	0	73.6	43.7	29.9	Ser	95.4
halaJeot1	chr	16	1629752	1629825	Thr	TGT	0	0	54.1	30.1	24	Thr	82.5
halaJeot1	chr	17	1640752	1640826	Glu	TTC	0	0	65.6	39.2	26.4	Glu	115.3
halaJeot1	chr	18	1654877	1654960	Leu	CAA	0	0	80.7	54.1	26.6	Leu	114.4
halaJeot1	chr	19	2014149	2014220	Ala	GGC	0	0	72.4	43.7	28.7	Ala	107
halaJeot1	chr	20	2074106	2074180	Arg	TCG	0	0	75.4	52.4	23	Arg	82.3
halaJeot1	chr	21	2363340	2363413	Tyr	GTA	0	0	71.9	32.7	39.2	Tyr	106.4
halaJeot1	chr	22	2372863	2372947	Ser	CGA	0	0	72.9	40.1	32.8	Ser	99.6
halaJeot1	chr	23	2675483	2675555	Asp	GTC	0	0	71	43	28	Asp	105
halaJeot1	chr	24	2722205	2722277	Asn	GTT	0	0	70.9	47.6	23.3	Asn	106.7
halaJeot1	chr	25	2722605	2722679	Ile2	CAT	0	0	79.4	52.2	27.2	Ile2	106.5
halaJeot1	chr	26	2794600	2794529	Ala	CGC	0	0	77.2	44.8	32.4	Ala	106.8
halaJeot1	chr	27	2726222	2726150	Arg	CCG	0	0	76.5	55.7	20.8	Arg	84.4
halaJeot1	chr	28	2711931	2711859	Arg	GCG	0	0	59.1	32.8	26.3	His	76.5	IPD:-7.20
halaJeot1	chr	29	2704533	2704460	Val	TAC	0	0	71.2	43.3	27.9	Val	97.4
halaJeot1	chr	30	2698234	2698161	Phe	GAA	0	0	76.8	50.4	26.4	Phe	107.5
halaJeot1	chr	31	2245243	2245171	Gln	TTG	0	0	69.3	38.1	31.2	Gln	104.1
halaJeot1	chr	32	2230154	2230080	iMet	CAT	0	0	78.8	42	36.8	iMet	117.5
halaJeot1	chr	33	2053163	2053093	Gly	TCC	0	0	83	61.3	21.7	Gly	97.5
halaJeot1	chr	34	2033651	2033579	Arg	CCT	0	0	78.2	53.7	24.5	Arg	88.2
halaJeot1	chr	35	1761080	1761007	Lys	TTT	0	0	81.9	57.2	24.7	Lys	113.7
halaJeot1	chr	36	1756304	1756103	Trp	CCA	1756266	1756139	67.7	44.5	23.2	Trp	112.6	CI
halaJeot1	chr	37	1703373	1703289	Leu	GAG	0	0	73.8	40.3	33.5	Leu	114.9
halaJeot1	chr	38	1630504	1630426	Undet	NNN	0	0	45.3	29.1	16.2	Cys	43.5
halaJeot1	chr	39	1617178	1617096	Ser	GCT	0	0	65.5	38.9	26.6	Ser	85.9
halaJeot1	chr	40	1614726	1614642	Leu	CAG	0	0	66.9	28.2	38.7	Leu	110.2
halaJeot1	chr	41	1570980	1570908	Thr	CGT	0	0	75.2	44.1	31.1	Thr	97.2
halaJeot1	chr	42	971095	971025	Gly	GCC	0	0	68.9	38.2	30.7	Gly	89.3
halaJeot1	chr	43	856579	856509	Gly	CCC	0	0	75.1	52.9	22.2	Gly	93
halaJeot1	chr	44	749315	749168	Met	CAT	749277	749204	67.8	44.9	22.9	Met	112.1	CI
halaJeot1	chr	45	350458	350386	His	GTG	0	0	43.2	14.3	28.9	His	85.2
halaJeot1	chr	46	343747	343675	Pro	TGG	0	0	77.6	53.1	24.5	Pro	108.8
halaJeot1	chr	47	13574	13503	Ala	TGC	0	0	80.9	55.4	25.5	Ala	103.1
halaJeot1	chr	48	9909	9834	Cys	GCA	0	0	70.3	44	26.3	Cys	95.9
halMar1	chrI	1	49406	49490	Ser	GCT	0	0	69.7	40.8	28.9	Ser	86.9
halMar1	chrI	2	51834	51918	Leu	CAG	0	0	66.7	29.1	37.6	Leu	109
halMar1	chrI	3	460958	461031	Arg	CCT	0	0	83.2	62.4	20.8	Arg	88.6
halMar1	chrI	4	641901	641974	Lys	CTT	0	0	89	70.2	18.8	Lys	114.2
halMar1	chrI	5	646395	646575	Trp	CCA	646433	646539	66.5	44.2	22.3	Trp	103.4	CI
halMar1	chrI	6	750998	751082	Leu	TAG	0	0	79	47.4	31.6	Leu	114.8
halMar1	chrI	7	984958	985059	Undet	NNN	0	0	38.1	24.9	13.2	Cys	33.3
halMar1	chrI	8	1197384	1197458	Arg	TCG	0	0	67.6	47.7	19.9	Arg	81.7
halMar1	chrI	9	1302449	1302523	Val	CAC	0	0	61.8	26.8	35	Val	93.9
halMar1	chrI	10	1355959	1356033	Val	GAC	0	0	65.2	31.4	33.8	Val	96
halMar1	chrI	11	1443894	1443965	Gly	GCC	0	0	66.6	35.7	30.9	Gly	85.3
halMar1	chrI	12	1461231	1461375	Met	CAT	1461269	1461339	67.6	44.9	22.7	Met	112.1	CI
halMar1	chrI	13	2051784	2051856	Arg	GCG	0	0	58.4	28.7	29.7	His	69.8	IPD:-1.60
halMar1	chrI	14	2063268	2063341	Val	TAC	0	0	70	47.8	22.2	Val	96
halMar1	chrI	15	2063955	2064028	Phe	GAA	0	0	76.8	50.4	26.4	Phe	107.5
halMar1	chrI	16	2175970	2176042	Asp	GTC	0	0	71	43	28	Asp	105
halMar1	chrI	17	2176094	2176166	Asp	GTC	0	0	71	43	28	Asp	105
halMar1	chrI	18	2220975	2221045	Gly	CCC	0	0	77.7	53.8	23.9	Gly	94.5
halMar1	chrI	19	2436991	2437095	Arg	TCT	2437030	2437059	79.5	55.5	24	Arg	102.1	CI
halMar1	chrI	20	2445667	2445737	His	GTG	0	0	49.5	18.2	31.3	His	84.4
halMar1	chrI	21	2456306	2456378	Pro	TGG	0	0	61.8	34.6	27.2	Pro	87.8
halMar1	chrI	22	2633932	2634003	Ala	TGC	0	0	85.4	63.2	22.2	Ala	108.6
halMar1	chrI	23	2637802	2637877	Cys	GCA	0	0	70.3	44	26.3	Cys	95.9
halMar1	chrI	24	2873004	2873076	Pro	CGG	0	0	68	35.6	32.4	Pro	94
halMar1	chrI	25	2931489	2931562	Ile	GAT	0	0	71.5	48.6	22.9	Ile	102.4
halMar1	chrI	26	3104223	3104297	iMet	CAT	0	0	78.8	42	36.8	iMet	117.5
halMar1	chrI	27	2911451	2911367	Leu	TAA	0	0	79.7	55.6	24.1	Leu	121.5
halMar1	chrI	28	2650861	2650788	Lys	TTT	0	0	79.8	58.5	21.3	Lys	113.1
halMar1	chrI	29	2369936	2369864	Gln	CTG	0	0	53.3	11.8	41.5	Gln	83.7
halMar1	chrI	30	2237596	2237513	Ser	GGA	0	0	68.2	34.8	33.4	Ser	83.4
halMar1	chrI	31	2217640	2217569	Thr	GGT	0	0	71.4	44.7	26.7	Thr	93.3
halMar1	chrI	32	2146679	2146608	Ala	CGC	0	0	76.5	45.5	31	Ala	106.5
halMar1	chrI	33	2046544	2046472	Asn	GTT	0	0	59.9	39.9	20	Asn	100.2
halMar1	chrI	34	2046290	2046216	Ile2	CAT	0	0	82.2	59.3	22.9	Ile2	113.1
halMar1	chrI	35	1945576	1945504	Arg	CCG	0	0	69.6	47.3	22.3	Arg	79.1
halMar1	chrI	36	1796729	1796656	Tyr	GTA	0	0	70.6	33.2	37.4	Tyr	106.9
halMar1	chrI	37	1624366	1624294	Gln	TTG	0	0	70.1	39.7	30.4	Gln	106.9
halMar1	chrI	38	1517540	1517456	Ser	CGA	0	0	71.1	37	34.1	Ser	96.3
halMar1	chrI	39	1263995	1263924	Ala	GGC	0	0	69.1	40.3	28.8	Ala	105.7
halMar1	chrI	40	1247215	1247142	Thr	CGT	0	0	75.1	43.2	31.9	Thr	95.6
halMar1	chrI	41	970207	970133	Glu	TTC	0	0	65.6	39.2	26.4	Glu	115.3
halMar1	chrI	42	921485	921402	Leu	CAA	0	0	83.9	50.4	33.5	Leu	119.5
halMar1	chrI	43	751940	751856	Leu	GAG	0	0	72.8	39.3	33.5	Leu	114.3
halMar1	chrI	44	709124	709050	Glu	CTC	0	0	63.4	29.8	33.6	Glu	107.9
halMar1	chrI	45	533936	533866	Pro	GGG	0	0	53	31.5	21.5	Pro	83.1
halMar1	chrI	46	475693	475623	Gly	TCC	0	0	79.9	60.5	19.4	Gly	95.5
halMar1	chrI	47	99037	98954	Ser	TGA	0	0	66.3	37.6	28.7	Ser	90.6
halMar1	chrI	48	94345	94272	Thr	TGT	0	0	59.8	33.5	26.3	Thr	83.3
halMar1	chrII	1	95036	95109	Lys	TTT	0	0	54.1	36.2	17.9	Lys	69.6
halMar1	plasmid_pNG600	1	50859	50785	Glu	CTC	0	0	43	17.1	25.9	Glu	89.5
haloBori1	chr	1	202002	202074	Gln	CTG	0	0	57.4	19.8	37.6	Gln	88.1
haloBori1	chr	2	304309	304380	Ala	TGC	0	0	77.5	51.9	25.6	Ala	96.9
haloBori1	chr	3	307938	308013	Cys	GCA	0	0	69.1	39.1	30	Cys	95.6
haloBori1	chr	4	422895	422968	Lys	TTT	0	0	79.8	58.5	21.3	Lys	111.1
haloBori1	chr	5	457798	457869	Thr	GGT	0	0	71.4	44.7	26.7	Thr	93.3
haloBori1	chr	6	554795	554867	Pro	CGG	0	0	65.6	33.1	32.5	Pro	93.7
haloBori1	chr	7	708839	708912	Ile	GAT	0	0	81.8	58.2	23.6	Ile	106.2
haloBori1	chr	8	868997	869067	Pro	GGG	0	0	45.7	21.7	24	Pro	74.5
haloBori1	chr	9	1002207	1002281	Val	GAC	0	0	67	29.6	37.4	Val	98.1
haloBori1	chr	10	1166808	1166890	Ser	TGA	0	0	68.5	41.8	26.7	Ser	89.6
haloBori1	chr	11	1175351	1175424	Thr	TGT	0	0	54.5	32.5	22	Thr	78.8
haloBori1	chr	12	1192424	1192498	Glu	TTC	0	0	63.7	35.3	28.4	Glu	110.4
haloBori1	chr	13	1265954	1266043	Glu	TTC	0	0	21.5	18.2	3.3	Glu	22.7
haloBori1	chr	14	1281290	1281373	Leu	CAA	0	0	80.5	54.7	25.8	Leu	117.1
haloBori1	chr	15	1363039	1363113	Glu	CTC	0	0	66.8	37.5	29.3	Glu	107
haloBori1	chr	16	1389653	1389726	Tyr	GTA	0	0	70.7	31.5	39.2	Tyr	105.3
haloBori1	chr	17	1446216	1446289	Lys	CTT	0	0	79.7	52.5	27.2	Lys	111.7
haloBori1	chr	18	1468982	1469066	Leu	TAG	0	0	80.1	48	32.1	Leu	115.5
haloBori1	chr	19	1733175	1733249	Arg	TCG	0	0	72.3	47.1	25.2	Arg	78.8
haloBori1	chr	20	1987201	1987274	Arg	CCT	0	0	82.3	61.5	20.8	Arg	87.9
haloBori1	chr	21	2200419	2200491	Thr	CGT	0	0	75.2	44.1	31.1	Thr	97.2
haloBori1	chr	22	2573373	2573445	Arg	GCG	0	0	55.5	23.4	32.1	Arg	66.9
haloBori1	chr	23	2573943	2574015	Arg	GCG	0	0	55.5	23.4	32.1	Arg	66.9
haloBori1	chr	24	2614551	2614631	Ser	GGA	0	0	82.3	52.6	29.7	Ser	102.3
haloBori1	chr	25	2698262	2698334	Asp	GTC	0	0	71	43	28	Asp	105
haloBori1	chr	26	2698354	2698426	Asp	GTC	0	0	71	43	28	Asp	105
haloBori1	chr	27	2750622	2750694	His	GTG	0	0	50.9	17.7	33.2	His	91.8
haloBori1	chr	28	2758393	2758465	Pro	TGG	0	0	82.9	59.6	23.3	Pro	109.3
haloBori1	chr	29	2679773	2679702	Ala	CGC	0	0	75.1	42.8	32.3	Ala	102.1
haloBori1	chr	30	2601462	2601390	Val	TAC	0	0	68.8	40	28.8	Val	90.2
haloBori1	chr	31	2598591	2598518	Phe	GAA	0	0	76.8	50.4	26.4	Phe	107.5
haloBori1	chr	32	2567781	2567709	Asn	GTT	0	0	73	43.5	29.5	Asn	112.6
haloBori1	chr	33	2567602	2567528	Ile2	CAT	0	0	83.8	59.2	24.6	Ile2	122.6
haloBori1	chr	34	2507433	2507360	Tyr	GTA	0	0	70.7	31.5	39.2	Tyr	105.3
haloBori1	chr	35	2458036	2457952	Ser	CGA	0	0	71.5	43.5	28	Ser	97.2
haloBori1	chr	36	2403479	2403405	iMet	CAT	0	0	81.5	46.3	35.2	iMet	120.3
haloBori1	chr	37	2257469	2257397	Gln	TTG	0	0	69.3	38.1	31.2	Gln	104.1
haloBori1	chr	38	2111710	2111640	Gly	TCC	0	0	83	61.3	21.7	Gly	97.5
haloBori1	chr	39	2000954	2000883	Ala	GGC	0	0	69.1	40.3	28.8	Ala	105.7
haloBori1	chr	40	1870501	1870324	Trp	CCA	1870463	1870360	67.7	44.5	23.2	Trp	114.5	CI
haloBori1	chr	41	1377983	1377912	Ala	TGC	0	0	77.5	51.9	25.6	Ala	96.9
haloBori1	chr	42	1181880	1181782	Undet	NNN	0	0	33.4	21.1	12.3	Cys	31.5
haloBori1	chr	43	1161614	1161530	Ser	GCT	0	0	67.5	43.4	24.1	Ser	86.5
haloBori1	chr	44	1159097	1159013	Leu	CAG	0	0	64.7	29.7	35	Leu	106.5
haloBori1	chr	45	1099965	1099881	Leu	GAG	0	0	71.6	36.9	34.7	Leu	113.9
haloBori1	chr	46	955031	954961	Gly	GCC	0	0	68.9	38.2	30.7	Gly	89.3
haloBori1	chr	47	954237	954167	Gly	GCC	0	0	68.9	38.2	30.7	Gly	89.3
haloBori1	chr	48	839799	839651	Met	CAT	839761	839687	69.3	47	22.3	Met	111.6	CI
haloBori1	chr	49	769424	769350	Val	CAC	0	0	75.7	40.5	35.2	Val	100.1
haloBori1	chr	50	610310	610226	Leu	TAA	0	0	76.4	53.2	23.2	Leu	124.3
haloBori1	chr	51	455171	455101	Gly	CCC	0	0	62.9	36.3	26.6	Gly	80
haloBori1	chr	52	354907	354835	Arg	CCG	0	0	79.2	59.6	19.6	Arg	86.7
haloBori1	chr	53	83043	82970	Arg	TCT	0	0	76.5	58.8	17.7	Arg	94.1
haloHalo1	chr	1	115152	115224	Asn	GTT	0	0	61.8	34.9	26.9	Asn	97.9
haloHalo1	chr	2	115314	115422	Ile2	CAT	115354	115386	73.2	52.4	20.8	Ile2	108.2	CI
haloHalo1	chr	3	167315	167388	Tyr	GTA	0	0	70.6	33.2	37.4	Tyr	103.9
haloHalo1	chr	4	191112	191196	Ser	CGA	0	0	68.4	36.9	31.5	Ser	93.3
haloHalo1	chr	5	409659	409731	Gln	TTG	0	0	68.4	37.2	31.2	Gln	107.5
haloHalo1	chr	6	463914	463988	Arg	TCG	0	0	74.2	51.2	23	Arg	82
haloHalo1	chr	7	593999	594070	Ala	GGC	0	0	73.5	41.6	31.9	Ala	101.8
haloHalo1	chr	8	748778	748851	Lys	CTT	0	0	85.6	64	21.6	Lys	116.9
haloHalo1	chr	9	770516	770691	Trp	CCA	770554	770655	67.1	48.1	19	Trp	113.9	CI
haloHalo1	chr	10	852957	853028	Thr	CGT	0	0	79.7	48.8	30.9	Thr	99.6
haloHalo1	chr	11	860171	860253	Ser	GCT	0	0	78.8	50.9	27.9	Ser	95.6
haloHalo1	chr	12	862573	862657	Leu	CAG	0	0	68	32.3	35.7	Leu	112.4
haloHalo1	chr	13	982991	983065	Glu	TTC	0	0	70	43.6	26.4	Glu	119.6
haloHalo1	chr	14	1228868	1228942	Val	GAC	0	0	69.1	35.6	33.5	Val	100
haloHalo1	chr	15	1279229	1279299	Pro	GGG	0	0	56.1	28.4	27.7	Pro	84.7
haloHalo1	chr	16	1412690	1412763	Ile	GAT	0	0	66	37	29	Ile	91.6
haloHalo1	chr	17	1417310	1417392	Leu	TAA	0	0	78.7	54	24.7	Leu	122.8
haloHalo1	chr	18	1501653	1501724	Thr	GGT	0	0	71.4	44.7	26.7	Thr	93.3
haloHalo1	chr	19	1596638	1596710	His	GTG	0	0	48.7	23.3	25.4	His	87.4
haloHalo1	chr	20	1607319	1607391	Pro	TGG	0	0	69.1	39.7	29.4	Pro	100.5
haloHalo1	chr	21	1877083	1877154	Ala	TGC	0	0	78.7	53.2	25.5	Ala	102.3
haloHalo1	chr	22	1880755	1880830	Cys	GCA	0	0	73.3	46.8	26.5	Cys	98.9
haloHalo1	chr	23	1917362	1917434	Arg	CCG	0	0	76.1	52.9	23.2	Arg	84.7
haloHalo1	chr	24	1926731	1926802	Ala	CGC	0	0	79.4	47	32.4	Ala	107.6
haloHalo1	chr	25	2002466	2002538	Asp	GTC	0	0	69	39.3	29.7	Asp	102.8
haloHalo1	chr	26	1984312	1984241	Ala	CGC	0	0	79.4	47	32.4	Ala	107.6
haloHalo1	chr	27	1882136	1882063	Lys	TTT	0	0	86.7	59.8	26.9	Lys	114.5
haloHalo1	chr	28	1838642	1838568	Arg	TCT	0	0	78.4	59.9	18.5	Arg	87.2
haloHalo1	chr	29	1776951	1776879	Gln	CTG	0	0	53.8	13.4	40.4	Gln	90
haloHalo1	chr	30	1542102	1542021	Ser	GGA	0	0	63.8	42.5	21.3	Ser	86.3
haloHalo1	chr	31	1499274	1499204	Gly	CCC	0	0	73.9	48.5	25.4	Gly	95.1
haloHalo1	chr	32	1461208	1461136	Pro	CGG	0	0	65.6	33.1	32.5	Pro	93.7
haloHalo1	chr	33	1257929	1257859	Gly	GCC	0	0	68.9	38.2	30.7	Gly	89.3
haloHalo1	chr	34	1218666	1218509	Met	CAT	1218628	1218545	72.5	49.7	22.8	Met	111.4	CI
haloHalo1	chr	35	1154096	1154022	Val	CAC	0	0	71.5	39.5	32	Val	97.4
haloHalo1	chr	36	1107813	1107729	Leu	GAG	0	0	74.1	40.6	33.5	Leu	112.9
haloHalo1	chr	37	1036310	1036227	Leu	TAG	0	0	81.8	49.2	32.6	Leu	108
haloHalo1	chr	38	1028480	1028396	Leu	CAA	0	0	76.7	45.1	31.6	Leu	123.7
haloHalo1	chr	39	990847	990773	Glu	CTC	0	0	61.8	29.8	32	Glu	107.3
haloHalo1	chr	40	920358	920276	Ser	TGA	0	0	68.3	41.4	26.9	Ser	94.4
haloHalo1	chr	41	916381	916308	Thr	TGT	0	0	55	27.9	27.1	Thr	80.6
haloHalo1	chr	42	620533	620463	Gly	TCC	0	0	80.6	61.2	19.4	Gly	94.8
haloHalo1	chr	43	602997	602925	Arg	CCT	0	0	74	46.9	27.1	Arg	82.3
haloHalo1	chr	44	430222	430148	iMet	CAT	0	0	81.5	46.3	35.2	iMet	120.3
haloHalo1	chr	45	110618	110546	Arg	GCG	0	0	57.7	27.1	30.6	Arg	65.8
haloHalo1	chr	46	103431	103358	Val	TAC	0	0	73.7	45.8	27.9	Val	95.8
haloHalo1	chr	47	95300	95227	Phe	GAA	0	0	73.1	49.9	23.2	Phe	106.2
haloHisp1	chrI	1	22451	22555	Arg	TCT	22490	22519	79.5	55.5	24	Arg	102.1	CI
haloHisp1	chrI	2	31434	31504	His	GTG	0	0	49.5	18.2	31.3	His	84.4
haloHisp1	chrI	3	42055	42127	Pro	TGG	0	0	61.8	34.6	27.2	Pro	87.8
haloHisp1	chrI	4	214741	214812	Ala	TGC	0	0	85.4	63.2	22.2	Ala	108.6
haloHisp1	chrI	5	218586	218661	Cys	GCA	0	0	70.3	44	26.3	Cys	95.9
haloHisp1	chrI	6	469477	469549	Pro	CGG	0	0	68	35.6	32.4	Pro	94
haloHisp1	chrI	7	522276	522349	Ile	GAT	0	0	71.5	48.6	22.9	Ile	102.4
haloHisp1	chrI	8	696136	696210	iMet	CAT	0	0	78.8	42	36.8	iMet	117.5
haloHisp1	chrI	9	772576	772660	Ser	GCT	0	0	69.7	40.8	28.9	Ser	86.9
haloHisp1	chrI	10	775004	775088	Leu	CAG	0	0	66.7	29.1	37.6	Leu	109
haloHisp1	chrI	11	1041475	1041545	Gly	TCC	0	0	79.9	60.5	19.4	Gly	95.5
haloHisp1	chrI	12	1337125	1337198	Lys	CTT	0	0	89	70.2	18.8	Lys	114.2
haloHisp1	chrI	13	1342627	1342807	Trp	CCA	1342665	1342771	66.5	44.2	22.3	Trp	103.4	CI
haloHisp1	chrI	14	1440045	1440129	Leu	TAG	0	0	79	47.4	31.6	Leu	114.8
haloHisp1	chrI	15	1657517	1657618	Undet	NNN	0	0	38.5	24.9	13.6	Cys	36.9
haloHisp1	chrI	16	1872851	1872925	Arg	TCG	0	0	67.6	47.7	19.9	Arg	81.7
haloHisp1	chrI	17	1974931	1975005	Val	CAC	0	0	61.8	26.8	35	Val	93.9
haloHisp1	chrI	18	2021077	2021151	Val	GAC	0	0	65.2	31.4	33.8	Val	96
haloHisp1	chrI	19	2082326	2082397	Gly	GCC	0	0	66.6	35.7	30.9	Gly	85.3
haloHisp1	chrI	20	2099972	2100116	Met	CAT	2100010	2100080	67.6	44.9	22.7	Met	112.1	CI
haloHisp1	chrI	21	2657617	2657689	Arg	GCG	0	0	58.4	28.7	29.7	His	69.8	IPD:-1.60
haloHisp1	chrI	22	2671322	2671395	Val	TAC	0	0	70	47.8	22.2	Val	96
haloHisp1	chrI	23	2672031	2672104	Phe	GAA	0	0	76.8	50.4	26.4	Phe	107.5
haloHisp1	chrI	24	2759691	2759763	Asp	GTC	0	0	71	43	28	Asp	105
haloHisp1	chrI	25	2759815	2759887	Asp	GTC	0	0	71	43	28	Asp	105
haloHisp1	chrI	26	2804639	2804709	Gly	CCC	0	0	77.7	53.8	23.9	Gly	94.5
haloHisp1	chrI	27	2955475	2955403	Gln	CTG	0	0	51.1	9.7	41.4	Gln	79.7
haloHisp1	chrI	28	2821881	2821800	Ser	GGA	0	0	73.2	42	31.2	Ser	93.7
haloHisp1	chrI	29	2801301	2801230	Thr	GGT	0	0	71.4	44.7	26.7	Thr	93.3
haloHisp1	chrI	30	2730360	2730289	Ala	CGC	0	0	76.5	45.5	31	Ala	106.5
haloHisp1	chrI	31	2652340	2652268	Asn	GTT	0	0	59.9	39.9	20	Asn	100.2
haloHisp1	chrI	32	2652083	2652009	Ile2	CAT	0	0	82.2	59.3	22.9	Ile2	113.1
haloHisp1	chrI	33	2569919	2569847	Arg	CCG	0	0	69.6	47.3	22.3	Arg	79.1
haloHisp1	chrI	34	2432685	2432612	Tyr	GTA	0	0	70.6	33.2	37.4	Tyr	106.9
haloHisp1	chrI	35	2264412	2264340	Gln	TTG	0	0	70.1	39.7	30.4	Gln	106.9
haloHisp1	chrI	36	2152083	2151999	Ser	CGA	0	0	71.1	37	34.1	Ser	96.3
haloHisp1	chrI	37	1937115	1937044	Ala	GGC	0	0	69.1	40.3	28.8	Ala	105.7
haloHisp1	chrI	38	1909928	1909855	Thr	CGT	0	0	75.1	43.2	31.9	Thr	95.6
haloHisp1	chrI	39	1638003	1637929	Glu	TTC	0	0	65.6	39.2	26.4	Glu	115.3
haloHisp1	chrI	40	1636195	1636140	Undet	NNN	0	0	24.9	11.5	13.4	Glu	18
haloHisp1	chrI	41	1592281	1592198	Leu	CAA	0	0	83.9	50.4	33.5	Leu	119.5
haloHisp1	chrI	42	1440915	1440831	Leu	GAG	0	0	72.8	39.3	33.5	Leu	114.3
haloHisp1	chrI	43	1399174	1399100	Glu	CTC	0	0	63.4	29.8	33.6	Glu	107.9
haloHisp1	chrI	44	1227605	1227535	Pro	GGG	0	0	53.3	32.2	21.1	Pro	82.8
haloHisp1	chrI	45	1056968	1056895	Arg	CCT	0	0	83.2	62.4	20.8	Arg	88.6
haloHisp1	chrI	46	818222	818139	Ser	TGA	0	0	66.3	37.6	28.7	Ser	90.6
haloHisp1	chrI	47	813533	813460	Thr	TGT	0	0	59.8	33.5	26.3	Thr	83.3
haloHisp1	chrI	48	501070	500986	Leu	TAA	0	0	79.7	55.6	24.1	Leu	121.5
haloHisp1	chrI	49	229014	228941	Lys	TTT	0	0	79.8	58.5	21.3	Lys	113.1
haloHisp_N601	chr1	1	22451	22555	Arg	TCT	22490	22519	79.5	55.5	24	Arg	102.1	CI
haloHisp_N601	chr1	2	43835	43905	His	GTG	0	0	49.5	18.2	31.3	His	84.4
haloHisp_N601	chr1	3	54456	54528	Pro	TGG	0	0	61.8	34.6	27.2	Pro	87.8
haloHisp_N601	chr1	4	227142	227213	Ala	TGC	0	0	85.4	63.2	22.2	Ala	108.6
haloHisp_N601	chr1	5	230987	231062	Cys	GCA	0	0	70.3	44	26.3	Cys	95.9
haloHisp_N601	chr1	6	481878	481950	Pro	CGG	0	0	68	35.6	32.4	Pro	94
haloHisp_N601	chr1	7	534677	534750	Ile	GAT	0	0	71.5	48.6	22.9	Ile	102.4
haloHisp_N601	chr1	8	708537	708611	iMet	CAT	0	0	78.8	42	36.8	iMet	117.5
haloHisp_N601	chr1	9	786411	786495	Ser	GCT	0	0	69.7	40.8	28.9	Ser	86.9
haloHisp_N601	chr1	10	788839	788923	Leu	CAG	0	0	66.7	29.1	37.6	Leu	109
haloHisp_N601	chr1	11	1055309	1055379	Gly	TCC	0	0	79.9	60.5	19.4	Gly	95.5
haloHisp_N601	chr1	12	1348558	1348631	Lys	CTT	0	0	89	70.2	18.8	Lys	114.2
haloHisp_N601	chr1	13	1354060	1354240	Trp	CCA	1354098	1354204	66.5	44.2	22.3	Trp	103.4	CI
haloHisp_N601	chr1	14	1451478	1451562	Leu	TAG	0	0	79	47.4	31.6	Leu	114.8
haloHisp_N601	chr1	15	1668950	1669051	Undet	NNN	0	0	38.5	24.9	13.6	Cys	36.9
haloHisp_N601	chr1	16	1884284	1884358	Arg	TCG	0	0	67.6	47.7	19.9	Arg	81.7
haloHisp_N601	chr1	17	1986364	1986438	Val	CAC	0	0	61.8	26.8	35	Val	93.9
haloHisp_N601	chr1	18	2032510	2032584	Val	GAC	0	0	65.2	31.4	33.8	Val	96
haloHisp_N601	chr1	19	2093759	2093830	Gly	GCC	0	0	66.6	35.7	30.9	Gly	85.3
haloHisp_N601	chr1	20	2111405	2111549	Met	CAT	2111443	2111513	67.6	44.9	22.7	Met	112.1	CI
haloHisp_N601	chr1	21	2669050	2669122	Arg	GCG	0	0	58.4	28.7	29.7	His	69.8	IPD:-1.60
haloHisp_N601	chr1	22	2682755	2682828	Val	TAC	0	0	70	47.8	22.2	Val	96
haloHisp_N601	chr1	23	2683464	2683537	Phe	GAA	0	0	76.8	50.4	26.4	Phe	107.5
haloHisp_N601	chr1	24	2771124	2771196	Asp	GTC	0	0	71	43	28	Asp	105
haloHisp_N601	chr1	25	2771248	2771320	Asp	GTC	0	0	71	43	28	Asp	105
haloHisp_N601	chr1	26	2816073	2816143	Gly	CCC	0	0	77.7	53.8	23.9	Gly	94.5
haloHisp_N601	chr1	27	2966912	2966840	Gln	CTG	0	0	51.1	9.7	41.4	Gln	79.7
haloHisp_N601	chr1	28	2833315	2833234	Ser	GGA	0	0	73.2	42	31.2	Ser	93.7
haloHisp_N601	chr1	29	2812735	2812664	Thr	GGT	0	0	71.4	44.7	26.7	Thr	93.3
haloHisp_N601	chr1	30	2741793	2741722	Ala	CGC	0	0	76.5	45.5	31	Ala	106.5
haloHisp_N601	chr1	31	2663773	2663701	Asn	GTT	0	0	59.9	39.9	20	Asn	100.2
haloHisp_N601	chr1	32	2663516	2663442	Ile2	CAT	0	0	82.2	59.3	22.9	Ile2	113.1
haloHisp_N601	chr1	33	2581352	2581280	Arg	CCG	0	0	69.6	47.3	22.3	Arg	79.1
haloHisp_N601	chr1	34	2444118	2444045	Tyr	GTA	0	0	70.6	33.2	37.4	Tyr	106.9
haloHisp_N601	chr1	35	2275845	2275773	Gln	TTG	0	0	70.1	39.7	30.4	Gln	106.9
haloHisp_N601	chr1	36	2163516	2163432	Ser	CGA	0	0	71.1	37	34.1	Ser	96.3
haloHisp_N601	chr1	37	1948548	1948477	Ala	GGC	0	0	69.1	40.3	28.8	Ala	105.7
haloHisp_N601	chr1	38	1921361	1921288	Thr	CGT	0	0	75.1	43.2	31.9	Thr	95.6
haloHisp_N601	chr1	39	1649436	1649362	Glu	TTC	0	0	65.6	39.2	26.4	Glu	115.3
haloHisp_N601	chr1	40	1647628	1647573	Undet	NNN	0	0	24.9	11.5	13.4	Glu	18
haloHisp_N601	chr1	41	1603714	1603631	Leu	CAA	0	0	83.9	50.4	33.5	Leu	119.5
haloHisp_N601	chr1	42	1452348	1452264	Leu	GAG	0	0	72.8	39.3	33.5	Leu	114.3
haloHisp_N601	chr1	43	1410607	1410533	Glu	CTC	0	0	63.4	29.8	33.6	Glu	107.9
haloHisp_N601	chr1	44	1239038	1238968	Pro	GGG	0	0	53.3	32.2	21.1	Pro	82.8
haloHisp_N601	chr1	45	1070802	1070729	Arg	CCT	0	0	83.2	62.4	20.8	Arg	88.6
haloHisp_N601	chr1	46	832056	831973	Ser	TGA	0	0	66.3	37.6	28.7	Ser	90.6
haloHisp_N601	chr1	47	827367	827294	Thr	TGT	0	0	59.8	33.5	26.3	Thr	83.3
haloHisp_N601	chr1	48	513471	513387	Leu	TAA	0	0	79.7	55.6	24.1	Leu	121.5
haloHisp_N601	chr1	49	241415	241342	Lys	TTT	0	0	79.8	58.5	21.3	Lys	113.1
haloLacu1	chr1	1	22224	22295	Ala	TGC	0	0	77.3	48.6	28.7	Ala	101.3
haloLacu1	chr1	2	25892	25967	Cys	GCA	0	0	69.1	42.9	26.2	Cys	93.4
haloLacu1	chr1	3	114519	114591	Asp	GTC	0	0	71	43	28	Asp	105
haloLacu1	chr1	4	114621	114693	Asp	GTC	0	0	71	43	28	Asp	105
haloLacu1	chr1	5	118230	118302	Arg	GCG	0	0	58.8	29.3	29.5	His	73	IPD:-4.20
haloLacu1	chr1	6	376155	376226	Ala	CGC	0	0	77.3	45.1	32.2	Ala	102.9
haloLacu1	chr1	7	502186	502258	Gln	TTG	0	0	69.3	38.1	31.2	Gln	104.1
haloLacu1	chr1	8	604795	604879	Ser	CGA	0	0	72.2	45	27.2	Ser	96.2
haloLacu1	chr1	9	750728	750800	Thr	CGT	0	0	71.6	47	24.6	Thr	96.7
haloLacu1	chr1	10	756257	756327	Phe	GAA	0	0	63.2	34.4	28.8	Phe	69.7
haloLacu1	chr1	11	912731	912802	Ala	GGC	0	0	74.6	43.5	31.1	Ala	99.9
haloLacu1	chr1	12	1037523	1037607	Leu	TAG	0	0	76.1	42.3	33.8	Leu	109.4
haloLacu1	chr1	13	1222533	1222707	Trp	CCA	1222571	1222671	67.5	50.2	17.3	Trp	113.9	CI
haloLacu1	chr1	14	1566519	1566629	Glu	TTC	1566559	1566594	62	35.7	26.3	Glu	119.6	CI
haloLacu1	chr1	15	1580597	1580670	Thr	TGT	0	0	50.4	29.8	20.6	Thr	73.1
haloLacu1	chr1	16	1609541	1609613	Pro	CGG	0	0	64.7	31.4	33.3	Pro	91.8
haloLacu1	chr1	17	1661585	1661659	Val	GAC	0	0	67.8	30.4	37.4	Val	94.9
haloLacu1	chr1	18	1831915	1832000	Ser	GCT	0	0	69.5	40.1	29.4	Ser	88.3
haloLacu1	chr1	19	1834424	1834508	Leu	CAG	0	0	67.4	28.7	38.7	Leu	107.1
haloLacu1	chr1	20	1861772	1861846	Arg	TCT	0	0	86.1	59	27.1	Arg	99.8
haloLacu1	chr1	21	1885479	1885563	Leu	TAA	0	0	84.7	57.3	27.4	Leu	124.2
haloLacu1	chr1	22	2179743	2179814	Thr	GGT	0	0	74.5	50.2	24.3	Thr	95.2
haloLacu1	chr1	23	2216967	2217120	Met	CAT	2217005	2217084	68.6	46.6	22	Met	100.8	CI
haloLacu1	chr1	24	2220742	2220816	Glu	CTC	0	0	67.6	38.9	28.7	Glu	102.8
haloLacu1	chr1	25	2347859	2347933	Val	CAC	0	0	75.7	40.5	35.2	Val	103.3
haloLacu1	chr1	26	2430648	2430718	Gly	GCC	0	0	67.4	35.7	31.7	Gly	83.9
haloLacu1	chr1	27	2504675	2504748	Val	TAC	0	0	72	46.3	25.7	Val	92.3
haloLacu1	chr1	28	2697409	2697337	Gln	CTG	0	0	54.8	13.3	41.5	Gln	83.8
haloLacu1	chr1	29	2667224	2667152	Arg	CCG	0	0	81.1	60.2	20.9	Arg	89.3
haloLacu1	chr1	30	2648384	2648311	Lys	TTT	0	0	82.9	63.8	19.1	Lys	110.5
haloLacu1	chr1	31	2574705	2574622	Leu	CAA	0	0	80.7	54.1	26.6	Leu	114.4
haloLacu1	chr1	32	2178164	2178094	Gly	GCC	0	0	67.4	35.7	31.7	Gly	83.9
haloLacu1	chr1	33	1828511	1828441	Pro	GGG	0	0	51.5	23.5	28	Pro	78.4
haloLacu1	chr1	34	1817469	1817397	His	GTG	0	0	50	16.7	33.3	His	90.5
haloLacu1	chr1	35	1791079	1791006	Lys	CTT	0	0	80.8	59.1	21.7	Lys	111.7
haloLacu1	chr1	36	1777896	1777822	Arg	TCG	0	0	73.2	50.2	23	Arg	80.8
haloLacu1	chr1	37	1752504	1752431	Tyr	GTA	0	0	70.8	33.4	37.4	Tyr	105.7
haloLacu1	chr1	38	1684941	1684871	Gly	CCC	0	0	69.3	38.9	30.4	Gly	88.3
haloLacu1	chr1	39	1672484	1672401	Ser	TGA	0	0	67.2	38.5	28.7	Ser	93.4
haloLacu1	chr1	40	1538479	1538408	Ala	TGC	0	0	77.3	48.6	28.7	Ala	101.3
haloLacu1	chr1	41	1482122	1482038	Leu	GAG	0	0	72	37.4	34.6	Leu	110.7
haloLacu1	chr1	42	1377812	1377739	Ile	GAT	0	0	79.9	55.6	24.3	Ile	107.9
haloLacu1	chr1	43	1018547	1018477	Gly	TCC	0	0	85.1	63.5	21.6	Gly	99.8
haloLacu1	chr1	44	979257	979185	Arg	CCT	0	0	76.7	59.4	17.3	Arg	84.7
haloLacu1	chr1	45	817475	817401	iMet	CAT	0	0	81.5	46.3	35.2	iMet	120.3
haloLacu1	chr1	46	438583	438502	Ser	GGA	0	0	77.2	46.7	30.5	Ser	99.5
haloLacu1	chr1	47	359589	359517	Asn	GTT	0	0	73.4	40.9	32.5	Asn	110.2
haloLacu1	chr1	48	359378	359304	Ile2	CAT	0	0	75.6	43.3	32.3	Ile2	101.8
haloLacu1	chr1	49	56762	56692	Pro	TGG	0	0	78.1	54.8	23.3	Pro	93.6
haloLacu1	chr1	50	56354	56281	Phe	GAA	0	0	69.4	38.1	31.3	Phe	100.4
haloLacu1	chr2	1	162935	163006	Ala	TGC	0	0	77.3	48.6	28.7	Ala	101.3
haloLars_XH_48	chr	1	131766	131840	Arg	TCT	0	0	84.5	61.2	23.3	Arg	100.2
haloLars_XH_48	chr	2	178740	178812	Pro	TGG	0	0	76.9	50.4	26.5	Pro	105.8
haloLars_XH_48	chr	3	198955	199061	Ile2	CAT	198994	199025	75.9	51.4	24.5	Ile2	122.6	CI
haloLars_XH_48	chr	4	261751	261824	Val	TAC	0	0	72.3	47.6	24.7	Val	96.8
haloLars_XH_48	chr	5	262854	262927	Phe	GAA	0	0	76.8	50.4	26.4	Phe	107.5
haloLars_XH_48	chr	6	301397	301469	Arg	GCG	0	0	53.6	26.7	26.9	His	66	IPD:-1.10
haloLars_XH_48	chr	7	331856	331939	Leu	TAA	0	0	74.1	46.4	27.7	Leu	110.7
haloLars_XH_48	chr	8	655289	655361	Pro	CGG	0	0	65.6	33.1	32.5	Pro	93.7
haloLars_XH_48	chr	9	831822	831894	Gln	TTG	0	0	59.5	21.2	38.3	Gln	102.7
haloLars_XH_48	chr	10	856514	856586	Arg	CCT	0	0	69.6	52.4	17.2	Arg	79.3
haloLars_XH_48	chr	11	970563	970633	Gly	TCC	0	0	81	55.6	25.4	Gly	95.3
haloLars_XH_48	chr	12	984813	984887	Arg	TCG	0	0	65	47.5	17.5	Arg	75.9
haloLars_XH_48	chr	13	1140060	1140141	Ser	TGA	0	0	71.2	45.3	25.9	Ser	96.3
haloLars_XH_48	chr	14	1153938	1154011	Thr	TGT	0	0	42.8	23.9	18.9	Thr	61.7
haloLars_XH_48	chr	15	1185355	1185428	Lys	CTT	0	0	80.2	54.4	25.8	Lys	114.5
haloLars_XH_48	chr	16	1412983	1413054	Ala	TGC	0	0	76.9	50.8	26.1	Ala	101.3
haloLars_XH_48	chr	17	1621338	1621412	Glu	TTC	0	0	73.4	44.1	29.3	Glu	124.1
haloLars_XH_48	chr	18	1677069	1677151	Ser	GCT	0	0	71.6	39.7	31.9	Ser	90.4
haloLars_XH_48	chr	19	1679543	1679627	Leu	CAG	0	0	66.9	28.2	38.7	Leu	110.2
haloLars_XH_48	chr	20	1700898	1700972	Glu	CTC	0	0	69.1	36.8	32.3	Glu	111.2
haloLars_XH_48	chr	21	1743531	1743615	Ser	CGA	0	0	66.8	35.6	31.2	Ser	93.7
haloLars_XH_48	chr	22	1786706	1786881	Trp	CCA	1786744	1786845	71.6	48.9	22.7	Trp	113.2	CI
haloLars_XH_48	chr	23	1844525	1844609	Leu	GAG	0	0	73.8	40.3	33.5	Leu	114.9
haloLars_XH_48	chr	24	2000711	2000863	Met	CAT	2000749	2000827	67.6	44.8	22.8	Met	112.1	CI
haloLars_XH_48	chr	25	2040402	2040475	Tyr	GTA	0	0	70.6	33.2	37.4	Tyr	103.9
haloLars_XH_48	chr	26	2214574	2214654	Ser	GGA	0	0	71.6	40	31.6	Ser	89.8
haloLars_XH_48	chr	27	2550146	2550219	Lys	TTT	0	0	80.5	55.8	24.7	Lys	114.6
haloLars_XH_48	chr	28	2739498	2739570	Gln	CTG	0	0	46.6	18.2	28.4	Gln	78.4
haloLars_XH_48	chr	29	2554952	2554881	Ala	TGC	0	0	76.9	50.8	26.1	Ala	101.3
haloLars_XH_48	chr	30	2551348	2551273	Cys	GCA	0	0	70.3	44	26.3	Cys	95.9
haloLars_XH_48	chr	31	2376356	2376285	Ala	CGC	0	0	77.2	44.8	32.4	Ala	106.8
haloLars_XH_48	chr	32	2027144	2027070	Val	CAC	0	0	60.8	22	38.8	Val	93.5
haloLars_XH_48	chr	33	2018182	2018112	Pro	GGG	0	0	48.2	23	25.2	Pro	76.5
haloLars_XH_48	chr	34	1978709	1978639	Gly	GCC	0	0	65.3	31.4	33.9	Gly	88.1
haloLars_XH_48	chr	35	1964154	1964070	Leu	TAG	0	0	79.9	48.8	31.1	Leu	114.3
haloLars_XH_48	chr	36	1822926	1822852	Val	GAC	0	0	67	29.6	37.4	Val	98.1
haloLars_XH_48	chr	37	1527523	1527441	Leu	CAA	0	0	72	45.3	26.7	Leu	113.1
haloLars_XH_48	chr	38	931204	931133	Ala	GGC	0	0	72.4	43.7	28.7	Ala	107
haloLars_XH_48	chr	39	692717	692644	Thr	CGT	0	0	75.1	43.2	31.9	Thr	98.6
haloLars_XH_48	chr	40	648673	648599	iMet	CAT	0	0	78.8	42	36.8	iMet	117.5
haloLars_XH_48	chr	41	296492	296389	Asn	GTT	296455	296425	53.1	26	27.1	Asn	104	CI
haloLars_XH_48	chr	42	287622	287551	Thr	GGT	0	0	71.4	44.6	26.8	Thr	93.3
haloLars_XH_48	chr	43	279743	279671	His	GTG	0	0	45.5	15.2	30.3	His	85.1
haloLars_XH_48	chr	44	220298	220197	Thr	GGT	0	0	30.3	25.8	4.5	Ala	23.9	IPD:-1.60,trunc_end:8
haloLars_XH_48	chr	45	160809	160736	Ile	GAT	0	0	59.6	31.8	27.8	Ile	91.5
haloLars_XH_48	chr	46	89018	88946	Asp	GTC	0	0	64.8	41.8	23	Asp	101.4
haloLars_XH_48	chr	47	88534	88462	Asp	GTC	0	0	64.8	41.8	23	Asp	101.4
haloLars_XH_48	chr	48	69968	69882	Undet	NNN	0	0	42.6	23.9	18.7	Gly	35
haloMedi_ATCC33500_CGMCC_1_208	chr	1	11583	11655	Gln	CTG	0	0	53.8	13	40.8	Gln	83.1
haloMedi_ATCC33500_CGMCC_1_208	chr	2	136073	136146	Arg	TCT	0	0	85	65.1	19.9	Arg	99.4
haloMedi_ATCC33500_CGMCC_1_208	chr	3	327612	327683	Ala	CGC	0	0	75.1	42.8	32.3	Ala	102.1
haloMedi_ATCC33500_CGMCC_1_208	chr	4	455785	455888	Asn	GTT	455822	455852	68.8	43.1	25.7	Asn	115.6	CI
haloMedi_ATCC33500_CGMCC_1_208	chr	5	456016	456119	Asn	GTT	456053	456083	68.8	42.9	25.9	Asn	115.6	CI
haloMedi_ATCC33500_CGMCC_1_208	chr	6	456219	456293	Ile2	CAT	0	0	77.2	52.5	24.7	Ile2	110.7
haloMedi_ATCC33500_CGMCC_1_208	chr	7	522083	522157	iMet	CAT	0	0	81.5	46.3	35.2	iMet	120.3
haloMedi_ATCC33500_CGMCC_1_208	chr	8	528867	528940	Tyr	GTA	0	0	70.7	31.5	39.2	Tyr	105.3
haloMedi_ATCC33500_CGMCC_1_208	chr	9	581208	581292	Ser	CGA	0	0	71.5	43.5	28	Ser	97.2
haloMedi_ATCC33500_CGMCC_1_208	chr	10	628926	629000	iMet	CAT	0	0	81.5	46.3	35.2	iMet	120.3
haloMedi_ATCC33500_CGMCC_1_208	chr	11	788052	788155	Gln	TTG	788090	788120	63.6	34.1	29.5	Gln	105.6	CI
haloMedi_ATCC33500_CGMCC_1_208	chr	12	1103584	1103655	Ala	GGC	0	0	69.1	40.3	28.8	Ala	105.7
haloMedi_ATCC33500_CGMCC_1_208	chr	13	1104454	1104525	Ala	GGC	0	0	69.1	40.3	28.8	Ala	105.7
haloMedi_ATCC33500_CGMCC_1_208	chr	14	1221655	1221831	Trp	CCA	1221693	1221795	67.5	48.6	18.9	Trp	112.6	CI
haloMedi_ATCC33500_CGMCC_1_208	chr	15	1747445	1747516	Ala	TGC	0	0	76.9	50.8	26.1	Ala	101.3
haloMedi_ATCC33500_CGMCC_1_208	chr	16	1876491	1876575	Ser	GCT	0	0	71.2	43.3	27.9	Ser	88.8
haloMedi_ATCC33500_CGMCC_1_208	chr	17	1878946	1879030	Leu	CAG	0	0	62.3	27.5	34.8	Leu	105.5
haloMedi_ATCC33500_CGMCC_1_208	chr	18	1931600	1931684	Leu	GAG	0	0	72	37.4	34.6	Leu	110.7
haloMedi_ATCC33500_CGMCC_1_208	chr	19	2131859	2131929	Pro	GGG	0	0	45.7	21.7	24	Pro	74.5
haloMedi_ATCC33500_CGMCC_1_208	chr	20	2249673	2249747	Val	CAC	0	0	68.9	29.8	39.1	Val	100.4
haloMedi_ATCC33500_CGMCC_1_208	chr	21	2370349	2370433	Leu	TAA	0	0	83.9	55.3	28.6	Leu	121.6
haloMedi_ATCC33500_CGMCC_1_208	chr	22	2700575	2700645	Gly	CCC	0	0	78.4	54.6	23.8	Gly	92.5
haloMedi_ATCC33500_CGMCC_1_208	chr	23	2783113	2783185	Arg	CCG	0	0	79.2	59.6	19.6	Arg	86.7
haloMedi_ATCC33500_CGMCC_1_208	chr	24	2840053	2839982	Ala	TGC	0	0	76.9	50.8	26.1	Ala	101.3
haloMedi_ATCC33500_CGMCC_1_208	chr	25	2836430	2836355	Cys	GCA	0	0	68.2	41.9	26.3	Cys	92
haloMedi_ATCC33500_CGMCC_1_208	chr	26	2736579	2736506	Lys	TTT	0	0	76.2	51.7	24.5	Lys	109.5
haloMedi_ATCC33500_CGMCC_1_208	chr	27	2698021	2697934	Thr	GGT	0	0	62.4	27.7	34.7	Thr	44.6
haloMedi_ATCC33500_CGMCC_1_208	chr	28	2695416	2695345	Thr	GGT	0	0	78.8	58.4	20.4	Thr	99.2
haloMedi_ATCC33500_CGMCC_1_208	chr	29	2584671	2584599	Pro	CGG	0	0	68.6	38.4	30.2	Pro	95.9
haloMedi_ATCC33500_CGMCC_1_208	chr	30	2284809	2284736	Ile	GAT	0	0	81.8	58.2	23.6	Ile	106.2
haloMedi_ATCC33500_CGMCC_1_208	chr	31	2176106	2176032	Val	GAC	0	0	67	29.6	37.4	Val	98.1
haloMedi_ATCC33500_CGMCC_1_208	chr	32	2175985	2175911	Val	GAC	0	0	67	29.6	37.4	Val	98.1
haloMedi_ATCC33500_CGMCC_1_208	chr	33	2108920	2108772	Met	CAT	2108882	2108808	69.5	47.3	22.2	Met	111.6	CI
haloMedi_ATCC33500_CGMCC_1_208	chr	34	2068242	2068172	Gly	GCC	0	0	68.9	38.2	30.7	Gly	89.3
haloMedi_ATCC33500_CGMCC_1_208	chr	35	2068159	2068089	Gly	GCC	0	0	69	38.2	30.8	Gly	90.3
haloMedi_ATCC33500_CGMCC_1_208	chr	36	1865779	1865696	Ser	TGA	0	0	76.8	42.8	34	Ser	92.5
haloMedi_ATCC33500_CGMCC_1_208	chr	37	1856379	1856306	Thr	TGT	0	0	49.6	20.1	29.5	Thr	72
haloMedi_ATCC33500_CGMCC_1_208	chr	38	1844333	1844259	Glu	TTC	0	0	65.6	39.2	26.4	Glu	115.3
haloMedi_ATCC33500_CGMCC_1_208	chr	39	1828792	1828709	Leu	CAA	0	0	81.5	57.4	24.1	Leu	114.5
haloMedi_ATCC33500_CGMCC_1_208	chr	40	1757655	1757581	Glu	CTC	0	0	61.2	27.6	33.6	Glu	102.8
haloMedi_ATCC33500_CGMCC_1_208	chr	41	1737873	1737800	Tyr	GTA	0	0	70.7	31.5	39.2	Tyr	105.3
haloMedi_ATCC33500_CGMCC_1_208	chr	42	1692536	1692463	Lys	CTT	0	0	78.5	53.7	24.8	Lys	108.1
haloMedi_ATCC33500_CGMCC_1_208	chr	43	1672407	1672325	Leu	TAG	0	0	70.5	40	30.5	Leu	99.5
haloMedi_ATCC33500_CGMCC_1_208	chr	44	1415310	1415236	Arg	TCG	0	0	70	51	19	Arg	76
haloMedi_ATCC33500_CGMCC_1_208	chr	45	1116892	1116820	Arg	CCT	0	0	74.1	54.5	19.6	Arg	82.8
haloMedi_ATCC33500_CGMCC_1_208	chr	46	980810	980740	Gly	TCC	0	0	64.3	42.2	22.1	Gly	75.4
haloMedi_ATCC33500_CGMCC_1_208	chr	47	885992	885920	Thr	CGT	0	0	75.2	44.1	31.1	Thr	97.2
haloMedi_ATCC33500_CGMCC_1_208	chr	48	450296	450224	Arg	GCG	0	0	60.7	26	34.7	His	73.5	IPD:-2.80
haloMedi_ATCC33500_CGMCC_1_208	chr	49	440403	440330	Val	TAC	0	0	71.2	48.8	22.4	Val	98.6
haloMedi_ATCC33500_CGMCC_1_208	chr	50	438777	438704	Phe	GAA	0	0	76.8	50.4	26.4	Phe	107.5
haloMedi_ATCC33500_CGMCC_1_208	chr	51	425932	425859	Phe	GAA	0	0	76.8	50.4	26.4	Phe	107.5
haloMedi_ATCC33500_CGMCC_1_208	chr	52	396996	396916	Ser	GGA	0	0	79	49.3	29.7	Ser	99.8
haloMedi_ATCC33500_CGMCC_1_208	chr	53	310580	310508	Asp	GTC	0	0	66.8	45.5	21.3	Asp	103.6
haloMedi_ATCC33500_CGMCC_1_208	chr	54	310478	310406	Asp	GTC	0	0	66.8	45.5	21.3	Asp	103.6
haloMedi_ATCC33500_CGMCC_1_208	chr	55	257899	257827	His	GTG	0	0	44.1	15.2	28.9	His	85.1
haloMedi_ATCC33500_CGMCC_1_208	chr	56	250393	250321	Pro	TGG	0	0	82.9	59.6	23.3	Pro	109.3
haloMedi_ATCC33500_CGMCC_1_208	plasmid_pHM300	1	241679	241596	Ser	GGA	0	0	63.1	32.1	31	Ser	78.7
haloMedi_ATCC33500	chr	1	7536	7609	Tyr	GTA	0	0	70.7	31.5	39.2	Tyr	105.3
haloMedi_ATCC33500	chr	2	53030	53103	Lys	CTT	0	0	78.5	53.7	24.8	Lys	108.1
haloMedi_ATCC33500	chr	3	73161	73243	Leu	TAG	0	0	70.5	40	30.5	Leu	99.5
haloMedi_ATCC33500	chr	4	330737	330811	Arg	TCG	0	0	70	51	19	Arg	76
haloMedi_ATCC33500	chr	5	630572	630646	Arg	TCT	0	0	79.4	59.9	19.5	Arg	90.4
haloMedi_ATCC33500	chr	6	766660	766730	Gly	TCC	0	0	64.3	42.2	22.1	Gly	75.4
haloMedi_ATCC33500	chr	7	861481	861553	Thr	CGT	0	0	75.2	44.1	31.1	Thr	97.2
haloMedi_ATCC33500	chr	8	1297220	1297292	Arg	GCG	0	0	60.7	26	34.7	His	73.5	IPD:-2.80
haloMedi_ATCC33500	chr	9	1307113	1307186	Val	TAC	0	0	71.2	48.8	22.4	Val	98.6
haloMedi_ATCC33500	chr	10	1308740	1308813	Phe	GAA	0	0	76.8	50.4	26.4	Phe	107.5
haloMedi_ATCC33500	chr	11	1321586	1321659	Phe	GAA	0	0	76.8	50.4	26.4	Phe	107.5
haloMedi_ATCC33500	chr	12	1350522	1350602	Ser	GGA	0	0	79	49.3	29.7	Ser	99.8
haloMedi_ATCC33500	chr	13	1436943	1437015	Asp	GTC	0	0	66.8	45.5	21.3	Asp	103.6
haloMedi_ATCC33500	chr	14	1437045	1437117	Asp	GTC	0	0	66.8	45.5	21.3	Asp	103.6
haloMedi_ATCC33500	chr	15	1489624	1489696	His	GTG	0	0	44.1	15.2	28.9	His	85.1
haloMedi_ATCC33500	chr	16	1497131	1497203	Pro	TGG	0	0	82.9	59.6	23.3	Pro	109.3
haloMedi_ATCC33500	chr	17	1856920	1856991	Ala	TGC	0	0	76.9	50.8	26.1	Ala	101.3
haloMedi_ATCC33500	chr	18	1860890	1860965	Cys	GCA	0	0	68.2	41.9	26.3	Cys	92
haloMedi_ATCC33500	chr	19	1960746	1960819	Lys	TTT	0	0	76.2	51.7	24.5	Lys	109.5
haloMedi_ATCC33500	chr	20	1999305	1999392	Thr	GGT	0	0	62.4	27.7	34.7	Thr	44.6
haloMedi_ATCC33500	chr	21	2001910	2001981	Thr	GGT	0	0	78.8	58.4	20.4	Thr	99.2
haloMedi_ATCC33500	chr	22	2112658	2112730	Pro	CGG	0	0	68.6	38.4	30.2	Pro	95.9
haloMedi_ATCC33500	chr	23	2412524	2412597	Ile	GAT	0	0	81.8	58.2	23.6	Ile	106.2
haloMedi_ATCC33500	chr	24	2521232	2521306	Val	GAC	0	0	67	29.6	37.4	Val	98.1
haloMedi_ATCC33500	chr	25	2521353	2521427	Val	GAC	0	0	67	29.6	37.4	Val	98.1
haloMedi_ATCC33500	chr	26	2588567	2588715	Met	CAT	2588605	2588679	69.5	47.3	22.2	Met	111.6	CI
haloMedi_ATCC33500	chr	27	2629247	2629317	Gly	GCC	0	0	68.9	38.2	30.7	Gly	89.3
haloMedi_ATCC33500	chr	28	2629330	2629400	Gly	GCC	0	0	69	38.2	30.8	Gly	90.3
haloMedi_ATCC33500	chr	29	2831829	2831912	Ser	TGA	0	0	76.8	42.8	34	Ser	92.5
haloMedi_ATCC33500	chr	30	2841229	2841302	Thr	TGT	0	0	49.6	20.1	29.5	Thr	72
haloMedi_ATCC33500	chr	31	2853275	2853349	Glu	TTC	0	0	65.6	39.2	26.4	Glu	115.3
haloMedi_ATCC33500	chr	32	2868817	2868900	Leu	CAA	0	0	81.5	57.4	24.1	Leu	114.5
haloMedi_ATCC33500	chr	33	2939962	2940036	Glu	CTC	0	0	61.2	27.6	33.6	Glu	102.8
haloMedi_ATCC33500	chr	34	2821116	2821032	Ser	GCT	0	0	71.2	43.3	27.9	Ser	88.8
haloMedi_ATCC33500	chr	35	2818661	2818577	Leu	CAG	0	0	62.3	27.5	34.8	Leu	105.5
haloMedi_ATCC33500	chr	36	2565628	2565558	Pro	GGG	0	0	45.7	21.7	24	Pro	74.5
haloMedi_ATCC33500	chr	37	2447661	2447587	Val	CAC	0	0	68.9	29.8	39.1	Val	100.4
haloMedi_ATCC33500	chr	38	2326981	2326897	Leu	TAA	0	0	83.9	55.3	28.6	Leu	121.6
haloMedi_ATCC33500	chr	39	1996751	1996681	Gly	CCC	0	0	78.4	54.6	23.8	Gly	92.5
haloMedi_ATCC33500	chr	40	1914212	1914140	Arg	CCG	0	0	79.2	59.6	19.6	Arg	86.7
haloMedi_ATCC33500	chr	41	1735955	1735883	Gln	CTG	0	0	53.8	13	40.8	Gln	83.1
haloMedi_ATCC33500	chr	42	1611456	1611383	Arg	TCT	0	0	85	65.1	19.9	Arg	99.4
haloMedi_ATCC33500	chr	43	1419910	1419839	Ala	CGC	0	0	75.1	42.8	32.3	Ala	102.1
haloMedi_ATCC33500	chr	44	1291730	1291627	Asn	GTT	1291693	1291663	68.8	43.1	25.7	Asn	115.6	CI
haloMedi_ATCC33500	chr	45	1291490	1291387	Asn	GTT	1291453	1291423	68.8	42.9	25.9	Asn	115.6	CI
haloMedi_ATCC33500	chr	46	1291287	1291213	Ile2	CAT	0	0	77.2	52.5	24.7	Ile2	110.7
haloMedi_ATCC33500	chr	47	1225391	1225317	iMet	CAT	0	0	81.5	46.3	35.2	iMet	120.3
haloMedi_ATCC33500	chr	48	1218607	1218534	Tyr	GTA	0	0	70.7	31.5	39.2	Tyr	105.3
haloMedi_ATCC33500	chr	49	1166265	1166181	Ser	CGA	0	0	71.5	43.5	28	Ser	97.2
haloMedi_ATCC33500	chr	50	1118507	1118433	iMet	CAT	0	0	81.5	46.3	35.2	iMet	120.3
haloMedi_ATCC33500	chr	51	959350	959247	Gln	TTG	959312	959282	63.6	34.1	29.5	Gln	105.6	CI
haloMedi_ATCC33500	chr	52	643882	643811	Ala	GGC	0	0	69.1	40.3	28.8	Ala	105.7
haloMedi_ATCC33500	chr	53	643012	642941	Ala	GGC	0	0	69.1	40.3	28.8	Ala	105.7
haloMedi_ATCC33500	chr	54	525372	525196	Trp	CCA	525334	525232	67.5	48.6	18.9	Trp	112.6	CI
haloMedi_ATCC33500	plasmid_HMPLAS2	1	28717	28800	Ser	GGA	0	0	63.1	32.1	31	Ser	78.7
haloMuko1	chr	1	409564	409636	Val	TAC	0	0	80.2	54.6	25.6	Val	100.8
haloMuko1	chr	2	489936	490008	Asp	GTC	0	0	71	43	28	Asp	105
haloMuko1	chr	3	490052	490124	Asp	GTC	0	0	71	43	28	Asp	105
haloMuko1	chr	4	536611	536683	Arg	GCG	0	0	53.9	27.7	26.2	His	63.4	IPD:-1.60
haloMuko1	chr	5	593119	593192	Phe	GAA	0	0	73.2	52	21.2	Phe	103.4
haloMuko1	chr	6	808346	808427	Ser	GGA	0	0	73.2	42	31.2	Ser	93.7
haloMuko1	chr	7	912487	912590	Arg	TCT	912526	912554	79.6	55.9	23.7	Arg	102.1	CI
haloMuko1	chr	8	982644	982714	His	GTG	0	0	46.7	15.8	30.9	His	80
haloMuko1	chr	9	989919	989991	Pro	TGG	0	0	79.3	52.8	26.5	Pro	106.1
haloMuko1	chr	10	1525321	1525405	Leu	TAA	0	0	82.2	58	24.2	Leu	123.7
haloMuko1	chr	11	1694114	1694187	Val	GAC	0	0	66.2	32.6	33.6	Val	96.6
haloMuko1	chr	12	1838633	1838706	Val	CAC	0	0	61.4	26.5	34.9	Val	94.5
haloMuko1	chr	13	1865887	1865960	Thr	CGT	0	0	75.1	43.2	31.9	Thr	95.6
haloMuko1	chr	14	1907614	1907688	Arg	TCG	0	0	69.7	47.4	22.3	Arg	82.7
haloMuko1	chr	15	1991739	1991836	Trp	CCA	0	0	50.9	33.7	17.2	Cys	40.4	IPD:-25.90
haloMuko1	chr	16	2048168	2048239	Ala	GGC	0	0	76	46.1	29.9	Ala	104.2
haloMuko1	chr	17	2161902	2161985	Leu	TAG	0	0	79.1	48.1	31	Leu	103.8
haloMuko1	chr	18	2273440	2273620	Trp	CCA	2273478	2273584	66.7	44.2	22.5	Trp	103.4	CI
haloMuko1	chr	19	2455428	2455502	Glu	CTC	0	0	64.4	30.8	33.6	Glu	108.1
haloMuko1	chr	20	2470285	2470355	Gly	TCC	0	0	79.9	60.5	19.4	Gly	95.5
haloMuko1	chr	21	2491483	2491567	Ser	GCT	0	0	69.7	40.8	28.9	Ser	86.9
haloMuko1	chr	22	2493917	2494001	Leu	CAG	0	0	66.7	29.1	37.6	Leu	109
haloMuko1	chr	23	2571020	2571093	Arg	CCT	0	0	80.1	59.3	20.8	Arg	86.4
haloMuko1	chr	24	2815219	2815291	Gln	TTG	0	0	70.6	39.5	31.1	Gln	107.4
haloMuko1	chr	25	2756523	2756449	iMet	CAT	0	0	83.2	51	32.2	iMet	116.6
haloMuko1	chr	26	2527641	2527560	Ser	TGA	0	0	71	44	27	Ser	94.5
haloMuko1	chr	27	2523538	2523465	Thr	TGT	0	0	59.8	33.5	26.3	Thr	83.3
haloMuko1	chr	28	2294251	2294178	Lys	CTT	0	0	89	70.2	18.8	Lys	114.2
haloMuko1	chr	29	2138439	2138356	Leu	CAA	0	0	83.9	50.4	33.5	Leu	119.5
haloMuko1	chr	30	1992647	1992563	Leu	GAG	0	0	72.8	39.3	33.5	Leu	114.3
haloMuko1	chr	31	1976449	1976375	Glu	TTC	0	0	72.4	40.5	31.9	Glu	113.5
haloMuko1	chr	32	1746203	1746133	Gly	GCC	0	0	72.4	41.7	30.7	Gly	87.9
haloMuko1	chr	33	1678200	1678058	Met	CAT	1678162	1678094	68	45.2	22.8	Met	112.1	CI
haloMuko1	chr	34	1647617	1647547	Pro	GGG	0	0	48.2	29.7	18.5	Pro	77
haloMuko1	chr	35	1505642	1505569	Ile	GAT	0	0	73.5	59.5	14	Ile	98.8
haloMuko1	chr	36	1373475	1373403	Pro	CGG	0	0	65.6	33.1	32.5	Pro	93.7
haloMuko1	chr	37	1104031	1103960	Thr	GGT	0	0	74.5	54.1	20.4	Thr	94.8
haloMuko1	chr	38	1102267	1102197	Thr	GGT	0	0	29.1	24.7	4.4	Thr	25.8
haloMuko1	chr	39	870407	870335	Gln	CTG	0	0	53.3	11.8	41.5	Gln	83.7
haloMuko1	chr	40	662082	662012	Gly	CCC	0	0	72.6	44.1	28.5	Gly	90.2
haloMuko1	chr	41	618367	618296	Ala	TGC	0	0	77.5	51.9	25.6	Ala	96.9
haloMuko1	chr	42	614690	614615	Cys	GCA	0	0	66.4	38.7	27.7	Cys	90.9
haloMuko1	chr	43	531463	531391	Asn	GTT	0	0	62.4	39.8	22.6	Asn	104.8
haloMuko1	chr	44	531121	531046	Ile2	CAT	0	0	80.5	56.3	24.2	Ile2	108.5
haloMuko1	chr	45	519548	519476	Lys	TTT	0	0	76.9	55.6	21.3	Lys	103.9
haloMuko1	chr	46	463483	463412	Ala	CGC	0	0	76.5	45.5	31	Ala	106.5
haloMuko1	chr	47	164608	164535	Tyr	GTA	0	0	70.6	33.2	37.4	Tyr	103.9
haloMuko1	chr	48	28241	28156	Ser	CGA	0	0	71.4	41.5	29.9	Ser	96.7
haloRube_XH_70	chr	1	199882	199953	Ala	TGC	0	0	74.2	48.6	25.6	Ala	101.9
haloRube_XH_70	chr	2	203539	203614	Cys	GCA	0	0	70.3	44	26.3	Cys	95.9
haloRube_XH_70	chr	3	387300	387374	Arg	TCT	0	0	80.8	55.2	25.6	Arg	97.7
haloRube_XH_70	chr	4	465307	465378	His	GTG	0	0	33.8	0	33.8	His	68.1
haloRube_XH_70	chr	5	561830	561900	Gly	CCC	0	0	77.2	53.1	24.1	Gly	94.2
haloRube_XH_70	chr	6	799987	800057	Gly	TCC	0	0	78.9	51.7	27.2	Gly	86.7
haloRube_XH_70	chr	7	867049	867120	Ala	GGC	0	0	72.4	43.7	28.7	Ala	107
haloRube_XH_70	chr	8	990308	990392	Leu	TAA	0	0	76.8	49.3	27.5	Leu	115.7
haloRube_XH_70	chr	9	1102349	1102423	iMet	CAT	0	0	78.8	42	36.8	iMet	117.5
haloRube_XH_70	chr	10	1229529	1229601	Gln	TTG	0	0	71.4	41.8	29.6	Gln	105.6
haloRube_XH_70	chr	11	1241694	1241767	Ile	GAT	0	0	61	33.6	27.4	Ile	91.3
haloRube_XH_70	chr	12	1455768	1455841	Lys	CTT	0	0	80.2	54.4	25.8	Lys	114.5
haloRube_XH_70	chr	13	1594085	1594166	Ser	TGA	0	0	69.8	43.3	26.5	Ser	95.4
haloRube_XH_70	chr	14	1605788	1605861	Thr	TGT	0	0	53	29.6	23.4	Thr	76.2
haloRube_XH_70	chr	15	1996133	1996203	Gly	GCC	0	0	68.9	38.2	30.7	Gly	89.3
haloRube_XH_70	chr	16	2017864	2017937	Thr	CGT	0	0	75.1	43.2	31.9	Thr	98.6
haloRube_XH_70	chr	17	2161590	2161664	Val	GAC	0	0	61	23.5	37.5	Val	92.3
haloRube_XH_70	chr	18	2322174	2322258	Leu	GAG	0	0	71.3	37.8	33.5	Leu	112.7
haloRube_XH_70	chr	19	2413868	2413941	Tyr	GTA	0	0	70.6	33.2	37.4	Tyr	106.9
haloRube_XH_70	chr	20	2633260	2633333	Val	TAC	0	0	72.1	50.1	22	Val	100.6
haloRube_XH_70	chr	21	2646175	2646248	Phe	GAA	0	0	76.8	50.4	26.4	Phe	107.5
haloRube_XH_70	chr	22	2792120	2792209	Gly	GCC	2792157	2792162	44.6	26.6	18	Gly	58.5	CI
haloRube_XH_70	chr	23	2819614	2819686	Asn	GTT	0	0	64.8	32.5	32.3	Asn	106.2
haloRube_XH_70	chr	24	2822428	2822532	Ile2	CAT	2822467	2822496	77.9	54.3	23.6	Ile2	119.3	CI
haloRube_XH_70	chr	25	3218179	3218107	Gln	CTG	0	0	59.5	20.5	39	Gln	87.3
haloRube_XH_70	chr	26	2814128	2814056	Arg	GCG	0	0	53.6	26.7	26.9	His	66	IPD:-1.10
haloRube_XH_70	chr	27	2709186	2709105	Ser	GGA	0	0	71.4	39.6	31.8	Ser	91.5
haloRube_XH_70	chr	28	2666446	2666374	Pro	TGG	0	0	79.3	54.8	24.5	Pro	104.3
haloRube_XH_70	chr	29	2535288	2535216	Pro	CGG	0	0	65.6	33.1	32.5	Pro	93.7
haloRube_XH_70	chr	30	2437217	2437146	Ala	CGC	0	0	77.2	44.8	32.4	Ala	106.8
haloRube_XH_70	chr	31	2208528	2208446	Leu	TAG	0	0	73.6	44.8	28.8	Leu	97.5
haloRube_XH_70	chr	32	2149142	2148999	Met	CAT	2149104	2149035	67.9	45.1	22.8	Met	112.1	CI
haloRube_XH_70	chr	33	2096890	2096820	Pro	GGG	0	0	49.7	25.8	23.9	Pro	78.4
haloRube_XH_70	chr	34	1927964	1927880	Ser	CGA	0	0	71.9	37.1	34.8	Ser	97.8
haloRube_XH_70	chr	35	1792819	1792736	Ser	GCT	0	0	66.9	34.7	32.2	Ser	81.6
haloRube_XH_70	chr	36	1790353	1790269	Leu	CAG	0	0	66.9	28.2	38.7	Leu	110.2
haloRube_XH_70	chr	37	1770384	1770310	Glu	CTC	0	0	64.4	30.8	33.6	Glu	108.1
[truncated: 8,080 more rows]

## Sheet: tRNAscanSE
assembly	location	tRNA#	tRNA_bounds_begin	tRNA_bounds_end	tRNA_type	anticodon	intron_bounds_begin	intron_bounds_end	Inf_score	HMM_score	2.str_score	Isotype_CM	Isotype_score	Note
GCA_000006805.1_ASM680v1	AE004437.1	1	115152	115224	Asn	GTT	0	0	61.8	34.9	26.9	Asn	97.9
GCA_000006805.1_ASM680v1	AE004437.1	2	115314	115422	Ile2	CAT	115354	115386	73.2	52.4	20.8	Ile2	108.2	CI
GCA_000006805.1_ASM680v1	AE004437.1	3	167315	167388	Tyr	GTA	0	0	70.6	33.2	37.4	Tyr	103.9
GCA_000006805.1_ASM680v1	AE004437.1	4	191112	191196	Ser	CGA	0	0	68.4	36.9	31.5	Ser	93.3
GCA_000006805.1_ASM680v1	AE004437.1	5	409659	409731	Gln	TTG	0	0	68.4	37.2	31.2	Gln	107.5
GCA_000006805.1_ASM680v1	AE004437.1	6	463914	463988	Arg	TCG	0	0	74.2	51.2	23	Arg	82
GCA_000006805.1_ASM680v1	AE004437.1	7	593999	594070	Ala	GGC	0	0	73.5	41.6	31.9	Ala	101.8
GCA_000006805.1_ASM680v1	AE004437.1	8	748778	748851	Lys	CTT	0	0	85.6	64	21.6	Lys	116.9
GCA_000006805.1_ASM680v1	AE004437.1	9	770516	770691	Trp	CCA	770554	770655	67.1	48.1	19	Trp	113.9	CI
GCA_000006805.1_ASM680v1	AE004437.1	10	852957	853028	Thr	CGT	0	0	79.7	48.8	30.9	Thr	99.6
GCA_000006805.1_ASM680v1	AE004437.1	11	860171	860253	Ser	GCT	0	0	78.8	50.9	27.9	Ser	95.6
GCA_000006805.1_ASM680v1	AE004437.1	12	862573	862657	Leu	CAG	0	0	68	32.3	35.7	Leu	112.4
GCA_000006805.1_ASM680v1	AE004437.1	13	982991	983065	Glu	TTC	0	0	70	43.6	26.4	Glu	119.6
GCA_000006805.1_ASM680v1	AE004437.1	14	1228868	1228942	Val	GAC	0	0	69.1	35.6	33.5	Val	100
GCA_000006805.1_ASM680v1	AE004437.1	15	1279229	1279299	Pro	GGG	0	0	56.1	28.4	27.7	Pro	84.7
GCA_000006805.1_ASM680v1	AE004437.1	16	1412690	1412763	Ile	GAT	0	0	66	37	29	Ile	91.6
GCA_000006805.1_ASM680v1	AE004437.1	17	1417310	1417392	Leu	TAA	0	0	78.7	54	24.7	Leu	122.8
GCA_000006805.1_ASM680v1	AE004437.1	18	1501653	1501724	Thr	GGT	0	0	71.4	44.7	26.7	Thr	93.3
GCA_000006805.1_ASM680v1	AE004437.1	19	1596638	1596710	His	GTG	0	0	48.7	23.3	25.4	His	87.4
GCA_000006805.1_ASM680v1	AE004437.1	20	1607319	1607391	Pro	TGG	0	0	69.1	39.7	29.4	Pro	100.5
GCA_000006805.1_ASM680v1	AE004437.1	21	1877083	1877154	Ala	TGC	0	0	78.7	53.2	25.5	Ala	102.3
GCA_000006805.1_ASM680v1	AE004437.1	22	1880755	1880830	Cys	GCA	0	0	73.3	46.8	26.5	Cys	98.9
GCA_000006805.1_ASM680v1	AE004437.1	23	1917362	1917434	Arg	CCG	0	0	76.1	52.9	23.2	Arg	84.7
GCA_000006805.1_ASM680v1	AE004437.1	24	1926731	1926802	Ala	CGC	0	0	79.4	47	32.4	Ala	107.6
GCA_000006805.1_ASM680v1	AE004437.1	25	2002466	2002538	Asp	GTC	0	0	69	39.3	29.7	Asp	102.8
GCA_000006805.1_ASM680v1	AE004437.1	26	1984312	1984241	Ala	CGC	0	0	79.4	47	32.4	Ala	107.6
GCA_000006805.1_ASM680v1	AE004437.1	27	1882136	1882063	Lys	TTT	0	0	86.7	59.8	26.9	Lys	114.5
GCA_000006805.1_ASM680v1	AE004437.1	28	1838642	1838568	Arg	TCT	0	0	78.4	59.9	18.5	Arg	87.2
GCA_000006805.1_ASM680v1	AE004437.1	29	1776951	1776879	Gln	CTG	0	0	53.8	13.4	40.4	Gln	90
GCA_000006805.1_ASM680v1	AE004437.1	30	1542102	1542021	Ser	GGA	0	0	63.8	42.5	21.3	Ser	86.3
GCA_000006805.1_ASM680v1	AE004437.1	31	1499274	1499204	Gly	CCC	0	0	73.9	48.5	25.4	Gly	95.1
GCA_000006805.1_ASM680v1	AE004437.1	32	1461208	1461136	Pro	CGG	0	0	65.6	33.1	32.5	Pro	93.7
GCA_000006805.1_ASM680v1	AE004437.1	33	1257929	1257859	Gly	GCC	0	0	68.9	38.2	30.7	Gly	89.3
GCA_000006805.1_ASM680v1	AE004437.1	34	1218666	1218509	Met	CAT	1218628	1218545	72.5	49.7	22.8	Met	111.4	CI
GCA_000006805.1_ASM680v1	AE004437.1	35	1154096	1154022	Val	CAC	0	0	71.5	39.5	32	Val	97.4
GCA_000006805.1_ASM680v1	AE004437.1	36	1107813	1107729	Leu	GAG	0	0	74.1	40.6	33.5	Leu	112.9
GCA_000006805.1_ASM680v1	AE004437.1	37	1036310	1036227	Leu	TAG	0	0	81.8	49.2	32.6	Leu	108
GCA_000006805.1_ASM680v1	AE004437.1	38	1028480	1028396	Leu	CAA	0	0	76.7	45.1	31.6	Leu	123.7
GCA_000006805.1_ASM680v1	AE004437.1	39	990847	990773	Glu	CTC	0	0	61.8	29.8	32	Glu	107.3
GCA_000006805.1_ASM680v1	AE004437.1	40	920358	920276	Ser	TGA	0	0	68.3	41.4	26.9	Ser	94.4
GCA_000006805.1_ASM680v1	AE004437.1	41	916381	916308	Thr	TGT	0	0	55	27.9	27.1	Thr	80.6
GCA_000006805.1_ASM680v1	AE004437.1	42	620533	620463	Gly	TCC	0	0	80.6	61.2	19.4	Gly	94.8
GCA_000006805.1_ASM680v1	AE004437.1	43	602997	602925	Arg	CCT	0	0	74	46.9	27.1	Arg	82.3
GCA_000006805.1_ASM680v1	AE004437.1	44	430222	430148	iMet	CAT	0	0	81.5	46.3	35.2	iMet	120.3
GCA_000006805.1_ASM680v1	AE004437.1	45	110618	110546	Arg	GCG	0	0	57.7	27.1	30.6	Arg	65.8
GCA_000006805.1_ASM680v1	AE004437.1	46	103431	103358	Val	TAC	0	0	73.7	45.8	27.9	Val	95.8
GCA_000006805.1_ASM680v1	AE004437.1	47	95300	95227	Phe	GAA	0	0	73.1	49.9	23.2	Phe	106.2
GCA_000007005.1_ASM700v1	AE006641.1	1	48739	48814	Pro	TGG	0	0	93	73.8	19.2	Pro	108.6
GCA_000007005.1_ASM700v1	AE006641.1	2	49344	49430	Asn	GTT	49381	49394	69.2	42.1	27.1	Asn	111.2	CI
GCA_000007005.1_ASM700v1	AE006641.1	3	114659	114733	Val	CAC	0	0	83	60.7	22.3	Val	108.2
GCA_000007005.1_ASM700v1	AE006641.1	4	222725	222798	Ala	TGC	0	0	93	75.7	17.3	Ala	113.1
GCA_000007005.1_ASM700v1	AE006641.1	5	246930	247004	Arg	CCG	0	0	86.3	76.2	10.1	Arg	97.2
GCA_000007005.1_ASM700v1	AE006641.1	6	331724	331799	Pro	CGG	0	0	80.6	55.2	25.4	Pro	107.6
GCA_000007005.1_ASM700v1	AE006641.1	7	333447	333520	Ala	GGC	0	0	91.1	73.7	17.4	Ala	112
GCA_000007005.1_ASM700v1	AE006641.1	8	338925	339000	Gly	TCC	0	0	94.1	78.5	15.6	Gly	108.6
GCA_000007005.1_ASM700v1	AE006641.1	9	386883	386955	Gln	TTG	0	0	74.3	51.5	22.8	Gln	96.5
GCA_000007005.1_ASM700v1	AE006641.1	10	387197	387272	Gly	GCC	0	0	94.9	75.9	19	Gly	102.2
GCA_000007005.1_ASM700v1	AE006641.1	11	466224	466315	Met	CAT	466263	466279	92.2	74.8	17.4	Met	108.7	CI
GCA_000007005.1_ASM700v1	AE006641.1	12	637164	637263	Leu	TAA	637204	637218	80.7	52.4	28.3	Leu	128.7	CI
GCA_000007005.1_ASM700v1	AE006641.1	13	639035	639119	Leu	CAG	0	0	78.9	51.7	27.2	Leu	111.7
GCA_000007005.1_ASM700v1	AE006641.1	14	640497	640570	Ile2	CAT	0	0	95.9	74.6	21.3	Ile2	118.9
GCA_000007005.1_ASM700v1	AE006641.1	15	646823	646897	Val	TAC	0	0	93.1	72	21.1	Val	111.1
GCA_000007005.1_ASM700v1	AE006641.1	16	664870	664954	Leu	TAG	0	0	80.5	49	31.5	Leu	120.6
GCA_000007005.1_ASM700v1	AE006641.1	17	789937	790009	Gln	CTG	0	0	75	52.2	22.8	Gln	96.6
GCA_000007005.1_ASM700v1	AE006641.1	18	837019	837118	Leu	CAA	837058	837073	76.4	50.8	25.6	Leu	123	CI
GCA_000007005.1_ASM700v1	AE006641.1	19	915708	915781	Ala	CGC	0	0	93.8	76.5	17.3	Ala	112.5
GCA_000007005.1_ASM700v1	AE006641.1	20	2538937	2539011	Thr	GGT	0	0	96.3	76.7	19.6	Thr	112.5
GCA_000007005.1_ASM700v1	AE006641.1	21	2135500	2135416	Leu	GAG	0	0	78.4	48.8	29.6	Leu	116
GCA_000007005.1_ASM700v1	AE006641.1	22	913775	913690	Ile	GAT	913737	913726	87.9	69.3	18.6	Ile	123.3	CI
GCA_000007005.1_ASM700v1	AE006641.1	23	898373	898277	Pro	GGG	898333	898313	83.1	64.8	18.3	Pro	114.2	CI
GCA_000007005.1_ASM700v1	AE006641.1	24	789766	789677	Thr	TGT	789727	789713	90.4	74.3	16.1	Thr	113.3	CI
GCA_000007005.1_ASM700v1	AE006641.1	25	733011	732937	Arg	TCG	0	0	91.4	73.7	17.7	Arg	104.3
GCA_000007005.1_ASM700v1	AE006641.1	26	665375	665267	Ser	GGA	0	0	24.6	17.2	7.4	Tyr	2.5	IPD:-2.50
GCA_000007005.1_ASM700v1	AE006641.1	27	648313	648224	Glu	CTC	648290	648276	98	82.2	15.8	Glu	118.7	NCI:1
GCA_000007005.1_ASM700v1	AE006641.1	28	642552	642464	Tyr	GTA	642512	642500	84.7	62.3	22.4	Tyr	112.5	CI
GCA_000007005.1_ASM700v1	AE006641.1	29	641038	640931	Ser	CGA	641001	640978	71.5	38.5	33	Ser	104	CI
GCA_000007005.1_ASM700v1	AE006641.1	30	595458	595385	Phe	GAA	0	0	90.8	72.6	18.2	Phe	116
GCA_000007005.1_ASM700v1	AE006641.1	31	590292	590217	Gly	CCC	0	0	94.8	79.2	15.6	Gly	108.6
GCA_000007005.1_ASM700v1	AE006641.1	32	485882	485808	Arg	GCG	0	0	89.6	71.9	17.7	Arg	102.3
GCA_000007005.1_ASM700v1	AE006641.1	33	453321	453232	Glu	TTC	453298	453284	97.2	81.5	15.7	Glu	118.7	NCI:1
GCA_000007005.1_ASM700v1	AE006641.1	34	341916	341832	Ser	TGA	0	0	79.5	54.6	24.9	Ser	102.4
GCA_000007005.1_ASM700v1	AE006641.1	35	290978	290891	Arg	CCT	290939	290927	86.5	68.2	18.3	Arg	104.3	CI
GCA_000007005.1_ASM700v1	AE006641.1	36	249085	248996	Arg	TCT	249046	249032	85	67.4	17.6	Arg	104.1	CI
GCA_000007005.1_ASM700v1	AE006641.1	37	227569	227495	Val	GAC	0	0	87	70	17	Val	115.1
GCA_000007005.1_ASM700v1	AE006641.1	38	206424	206337	Thr	CGT	206385	206373	91.2	75.1	16.1	Thr	113.2	CI
GCA_000007005.1_ASM700v1	AE006641.1	39	185227	185144	Ser	GGA	0	0	86.4	54	32.4	Ser	106.3
GCA_000007005.1_ASM700v1	AE006641.1	40	184880	184778	iMet	CAT	184841	184817	94	70.8	23.2	iMet	123.4	CI
GCA_000007005.1_ASM700v1	AE006641.1	41	184684	184612	Asp	GTC	0	0	89.1	71.7	17.4	Asp	107.4
GCA_000007005.1_ASM700v1	AE006641.1	42	179553	179480	His	GTG	0	0	93.4	73.8	19.6	His	97.7
GCA_000007005.1_ASM700v1	AE006641.1	43	142570	142457	Cys	GCA	142541142507	142517142494	66.7	48.6	18.1	Cys	101	CI,NCI:1
GCA_000007005.1_ASM700v1	AE006641.1	44	138445	138351	Lys	CTT	138407	138386	91	74.3	16.7	Lys	108.5	CI
GCA_000007005.1_ASM700v1	AE006641.1	45	122655	122559	Lys	TTT	122617	122595	94.1	77.6	16.5	Lys	124.9	CI
GCA_000007005.1_ASM700v1	AE006641.1	46	72869	72731	Trp	CCA	72831	72767	84.4	68	16.4	Ile2	94.3	IPD:-4.10,CI
GCA_000007005.1_ASM700v1	AE006641.1	47	49832	49748	Ser	GCT	0	0	87	64.4	22.6	Ser	107.4
GCA_000007065.1_ASM706v1	AE008384.1	1	170322	170395	Val	GAC	0	0	68	47.6	20.4	Val	103.4
GCA_000007065.1_ASM706v1	AE008384.1	2	170521	170595	Phe	GAA	0	0	82.6	59.7	22.9	Phe	102.5
GCA_000007065.1_ASM706v1	AE008384.1	3	170607	170678	Gly	GCC	0	0	57	31.2	25.8	Gly	79.7
GCA_000007065.1_ASM706v1	AE008384.1	4	170744	170817	Val	GAC	0	0	68	47.6	20.4	Val	103.4
GCA_000007065.1_ASM706v1	AE008384.1	5	170875	170949	Phe	GAA	0	0	82.6	59.7	22.9	Phe	102.5
GCA_000007065.1_ASM706v1	AE008384.1	6	170962	171033	Gly	GCC	0	0	57	31.2	25.8	Gly	79.7
GCA_000007065.1_ASM706v1	AE008384.1	7	181284	181368	Leu	CAG	0	0	64.5	32.6	31.9	Leu	110.8
GCA_000007065.1_ASM706v1	AE008384.1	8	292399	292470	Gly	GCC	0	0	59.8	27.6	32.2	Gly	80.8
GCA_000007065.1_ASM706v1	AE008384.1	9	493102	493178	Ile	GAT	0	0	96.9	72.3	24.6	Ile	123.2
GCA_000007065.1_ASM706v1	AE008384.1	10	493238	493311	Ile	GAT	0	0	91.2	66.6	24.6	Ile	118.9
GCA_000007065.1_ASM706v1	AE008384.1	11	856093	856165	Asn	GTT	0	0	52.6	22	30.6	Asn	100.2
GCA_000007065.1_ASM706v1	AE008384.1	12	856272	856346	Ile2	CAT	0	0	87.4	61.3	26.1	Ile2	121.4
GCA_000007065.1_ASM706v1	AE008384.1	13	856435	856507	Asn	GTT	0	0	52.6	22	30.6	Asn	100.2
GCA_000007065.1_ASM706v1	AE008384.1	14	912808	912879	Thr	GGT	0	0	75.8	51.3	24.5	Thr	100
GCA_000007065.1_ASM706v1	AE008384.1	15	945297	945368	Gly	TCC	0	0	68.7	50.1	18.6	Gly	93
GCA_000007065.1_ASM706v1	AE008384.1	16	945437	945521	Leu	TAG	0	0	74.1	42.6	31.5	Leu	119.7
GCA_000007065.1_ASM706v1	AE008384.1	17	1232615	1232687	Gln	TTG	0	0	64.9	31.2	33.7	Gln	102.4
GCA_000007065.1_ASM706v1	AE008384.1	18	1501184	1501258	iMet	CAT	0	0	85.6	56.3	29.3	iMet	120
GCA_000007065.1_ASM706v1	AE008384.1	19	1501322	1501396	iMet	CAT	0	0	85.6	56.3	29.3	iMet	120
GCA_000007065.1_ASM706v1	AE008384.1	20	2099629	2099703	Pro	CGG	0	0	69.4	38.8	30.6	Pro	100
GCA_000007065.1_ASM706v1	AE008384.1	21	2119638	2119709	Thr	CGT	0	0	81.6	58.8	22.8	Thr	97.3
GCA_000007065.1_ASM706v1	AE008384.1	22	2254827	2254898	Gly	CCC	0	0	55.6	36.2	19.4	Gly	86.6
GCA_000007065.1_ASM706v1	AE008384.1	23	2355931	2356040	Met	CAT	2355969	2356004	68	39.2	28.8	Met	103.6	CI
GCA_000007065.1_ASM706v1	AE008384.1	24	2557489	2557571	Ser	GGA	0	0	74.9	45.4	29.5	Ser	99.9
GCA_000007065.1_ASM706v1	AE008384.1	25	2560527	2560614	Leu	GAG	0	0	74.2	50.5	23.7	Leu	124.6
GCA_000007065.1_ASM706v1	AE008384.1	26	2560706	2560790	Leu	GAG	0	0	70.3	43.5	26.8	Leu	119.9
GCA_000007065.1_ASM706v1	AE008384.1	27	2842453	2842530	Glu	TTC	0	0	78.9	65.4	13.5	Glu	120.7
GCA_000007065.1_ASM706v1	AE008384.1	28	2843083	2843160	Glu	TTC	0	0	78.9	65.4	13.5	Glu	120.7
GCA_000007065.1_ASM706v1	AE008384.1	29	2997633	2997704	Ala	CGC	0	0	70.5	36.5	34	Ala	101
GCA_000007065.1_ASM706v1	AE008384.1	30	3637591	3637673	Leu	CAA	0	0	67	32.2	34.8	Leu	103.6
GCA_000007065.1_ASM706v1	AE008384.1	31	3631276	3631183	Arg	TCG	3631237	3631218	60.5	39.7	20.8	Arg	86.7	CI
GCA_000007065.1_ASM706v1	AE008384.1	32	3555026	3554954	Gln	CTG	0	0	68.7	49.5	19.2	Gln	95.7
GCA_000007065.1_ASM706v1	AE008384.1	33	3543040	3542956	Leu	TAA	0	0	77.3	51.2	26.1	Leu	121.2
GCA_000007065.1_ASM706v1	AE008384.1	34	3174177	3174093	Ser	TGA	0	0	69.2	32	37.2	Ser	89.1
GCA_000007065.1_ASM706v1	AE008384.1	35	3101418	3101347	Cys	GCA	0	0	44.8	24.2	20.6	Cys	82
GCA_000007065.1_ASM706v1	AE008384.1	36	2702960	2702884	Lys	TTT	0	0	91	66	25	Lys	121.5
GCA_000007065.1_ASM706v1	AE008384.1	37	2224426	2224352	Pro	TGG	0	0	62.1	24.8	37.3	Pro	93.5
GCA_000007065.1_ASM706v1	AE008384.1	38	2154810	2154731	Ser	CGA	0	0	68.7	42.9	25.8	Ser	82.7
GCA_000007065.1_ASM706v1	AE008384.1	39	2153650	2153459	Trp	CCA	2153612	2153495	70.2	48.1	22.1	Trp	112.7	CI
GCA_000007065.1_ASM706v1	AE008384.1	40	2027573	2027496	Pro	GGG	0	0	77.9	45.7	32.2	Pro	100.8
GCA_000007065.1_ASM706v1	AE008384.1	41	2015265	2015192	Val	CAC	0	0	70.7	50.3	20.4	Val	106
GCA_000007065.1_ASM706v1	AE008384.1	42	1833846	1833773	Thr	TGT	0	0	78.6	42.1	36.5	Thr	109.4
GCA_000007065.1_ASM706v1	AE008384.1	43	1790456	1790343	Tyr	GTA	1790420	1790379	59	30.8	28.2	Tyr	108.9	CI
GCA_000007065.1_ASM706v1	AE008384.1	44	1790231	1790159	Asp	GTC	0	0	66.9	40.1	26.8	Asp	102.3
GCA_000007065.1_ASM706v1	AE008384.1	45	1623627	1623554	Lys	CTT	0	0	87	69	18	Lys	113.6
GCA_000007065.1_ASM706v1	AE008384.1	46	1517109	1517038	Cys	GCA	0	0	53.7	20	33.7	Cys	92.4
GCA_000007065.1_ASM706v1	AE008384.1	47	1516966	1516895	Cys	GCA	0	0	57.1	26.3	30.8	Cys	94.4
GCA_000007065.1_ASM706v1	AE008384.1	48	1273925	1273854	Arg	GCG	0	0	62	28.6	33.4	Arg	77.2
GCA_000007065.1_ASM706v1	AE008384.1	49	1220555	1220481	Arg	TCT	0	0	84.2	64.9	19.3	Arg	96.1
GCA_000007065.1_ASM706v1	AE008384.1	50	1212815	1212741	Arg	CCT	0	0	82.9	63.3	19.6	Arg	98.6
GCA_000007065.1_ASM706v1	AE008384.1	51	1111332	1111248	Ser	GCT	0	0	68.8	37.3	31.5	Ser	87.6
GCA_000007065.1_ASM706v1	AE008384.1	52	951902	951828	Glu	CTC	0	0	69.7	39.5	30.2	Glu	108.6
GCA_000007065.1_ASM706v1	AE008384.1	53	798626	798555	Arg	CCG	0	0	56.5	24.1	32.4	Arg	65.6
GCA_000007065.1_ASM706v1	AE008384.1	54	492875	492804	Ala	GGC	0	0	66.3	37	29.3	Ala	104.8
GCA_000007065.1_ASM706v1	AE008384.1	55	335960	335887	Val	TAC	0	0	65.4	45	20.4	Val	100.8
GCA_000007065.1_ASM706v1	AE008384.1	56	302611	302539	His	GTG	0	0	58	33.9	24.1	His	90.3
GCA_000007065.1_ASM706v1	AE008384.1	57	235222	235150	Ala	TGC	0	0	69.6	38.2	31.4	Ala	100.6
GCA_000007185.1_ASM718v1	AE009439.1	1	51546	51622	Ala	GGC	0	0	90	71.5	18.5	Ala	97.4
GCA_000007185.1_ASM718v1	AE009439.1	2	51735	51812	Ile	GAT	0	0	104.2	88	16.2	Ile	115.2
GCA_000007185.1_ASM718v1	AE009439.1	3	55068	55221	Trp	CCA	55108	55183	83.3	65.2	18.1	Pro	102.1	IPD:-10.00,CI
GCA_000007185.1_ASM718v1	AE009439.1	4	172302	172377	Gln	TTG	0	0	89.7	65.4	24.3	Gln	99.2
GCA_000007185.1_ASM718v1	AE009439.1	5	188239	188327	SeC	TCA	0	0	114.1	0	0	SeC	114.1
GCA_000007185.1_ASM718v1	AE009439.1	6	384999	385073	Ile2	CAT	0	0	96	79.8	16.2	Ile2	111.6
GCA_000007185.1_ASM718v1	AE009439.1	7	464925	465001	Ala	TGC	0	0	94	75.5	18.5	Ala	98.8
GCA_000007185.1_ASM718v1	AE009439.1	8	563671	563760	Leu	TAA	0	0	92.4	68.8	23.6	Leu	115.9
GCA_000007185.1_ASM718v1	AE009439.1	9	566035	566125	Ser	TGA	0	0	97.5	72.6	24.9	Ser	106.5
GCA_000007185.1_ASM718v1	AE009439.1	10	584970	585046	Val	TAC	0	0	101.8	85.2	16.6	Val	95.7
GCA_000007185.1_ASM718v1	AE009439.1	11	589641	589730	Leu	GAG	0	0	85.9	63.3	22.6	Leu	113
GCA_000007185.1_ASM718v1	AE009439.1	12	720653	720730	Lys	TTT	0	0	97.7	80.7	17	Lys	106.7
GCA_000007185.1_ASM718v1	AE009439.1	13	954680	954755	Arg	TCG	0	0	84.4	71.1	13.3	Arg	91.8
GCA_000007185.1_ASM718v1	AE009439.1	14	1020437	1020514	Thr	GGT	0	0	102.1	84	18.1	Thr	117.8
GCA_000007185.1_ASM718v1	AE009439.1	15	1413744	1413873	Glu	TTC	14137671413815	14137971413835	82.3	63.5	18.8	Glu	117.2	CI,NCI:1
GCA_000007185.1_ASM718v1	AE009439.1	16	1499268	1499357	Pro	GGG	1499308	1499322	67.9	52.1	15.8	Pro	106.6	CI
GCA_000007185.1_ASM718v1	AE009439.1	17	1560286	1560363	Tyr	GTA	0	0	92.3	70.5	21.8	Tyr	110.9
GCA_000007185.1_ASM718v1	AE009439.1	18	1640532	1640609	Pro	TGG	0	0	88.4	67.6	20.8	Pro	118
GCA_000007185.1_ASM718v1	AE009439.1	19	1659600	1659729	Glu	TTC	16596231659671	16596531659691	84.6	65.8	18.8	Glu	121.4	CI,NCI:1
GCA_000007185.1_ASM718v1	AE009439.1	20	1670465	1670555	Ser	GCT	0	0	98.4	73.5	24.9	Ser	105.5
GCA_000007185.1_ASM718v1	AE009439.1	21	1662904	1662827	Arg	TCT	0	0	98.1	82.4	15.7	Arg	104.9
GCA_000007185.1_ASM718v1	AE009439.1	22	1639188	1639080	Phe	GAA	1639150	1639119	90.9	74.5	16.4	Phe	120.4	CI
GCA_000007185.1_ASM718v1	AE009439.1	23	1634571	1634496	Gly	GCC	0	0	98.6	82.3	16.3	Gly	100.2
GCA_000007185.1_ASM718v1	AE009439.1	24	1552920	1552830	Ser	GGA	0	0	94.9	70	24.9	Ser	103.3
GCA_000007185.1_ASM718v1	AE009439.1	25	1062375	1062279	Cys	GCA	1062337	1062317	79.4	63.1	16.3	Cys	91.8	CI
GCA_000007185.1_ASM718v1	AE009439.1	26	881801	881699	Asn	GTT	881764	881738	79.2	59.1	20.1	Asn	107.4	CI
GCA_000007185.1_ASM718v1	AE009439.1	27	864537	864460	His	GTG	0	0	98.9	83.7	15.2	His	102.5
GCA_000007185.1_ASM718v1	AE009439.1	28	674645	674556	Leu	TAG	0	0	94.4	71.8	22.6	Leu	120.3
GCA_000007185.1_ASM718v1	AE009439.1	29	657703	657626	Asp	GTC	0	0	87.7	69.9	17.8	Asp	108.5
GCA_000007185.1_ASM718v1	AE009439.1	30	512322	512249	Arg	GCG	0	0	90.2	73.5	16.7	Arg	92.1
GCA_000007185.1_ASM718v1	AE009439.1	31	382165	382053	Met	CAT	382127	382092	96.8	81.1	15.7	Met	106.5	CI
GCA_000007185.1_ASM718v1	AE009439.1	32	299603	299530	Val	GAC	0	0	96.1	79.5	16.6	Val	90.1
GCA_000007185.1_ASM718v1	AE009439.1	33	272692	272615	Thr	TGT	0	0	99.1	83.1	16	Thr	108.3
GCA_000007185.1_ASM718v1	AE009439.1	34	93290	93212	iMet	CAT	0	0	98.2	76.9	21.3	iMet	115.3
GCA_000007185.1_ASM718v1	AE009439.1	35	37227	37152	Gly	TCC	0	0	98.5	82.3	16.2	Gly	100.3
GCA_000007225.1_ASM722v1	AE009441.1	1	320578	320651	Pro	CGG	0	0	93.1	75.7	17.4	Pro	115
GCA_000007225.1_ASM722v1	AE009441.1	2	487826	487945	Glu	TTC	487829487907	487849487927	99.7	81.3	18.4	Glu	122	NCI:2
GCA_000007225.1_ASM722v1	AE009441.1	3	496921	497029	Met	CAT	0	0	25.7	23.5	2.2	Arg	-14.5	pseudo,IPD:-1.60
GCA_000007225.1_ASM722v1	AE009441.1	4	663679	663772	Ile2	CAT	663709	663728	102.8	86.9	15.9	Ile2	124	NCI:1
GCA_000007225.1_ASM722v1	AE009441.1	5	1055185	1055256	Val	CAC	0	0	96.4	78.7	17.7	Pro	104.8	IPD:-0.40
GCA_000007225.1_ASM722v1	AE009441.1	6	1217578	1217665	Leu	CAG	0	0	91.8	62.1	29.7	Leu	132.6
GCA_000007225.1_ASM722v1	AE009441.1	7	1218974	1219067	Met	CAT	1219004	1219023	95.9	82.7	13.2	Phe	100.3	IPD:-6.00,NCI:1
GCA_000007225.1_ASM722v1	AE009441.1	8	1239015	1239132	Thr	TGT	12390461239096	12390651239115	101.9	85.2	16.7	Thr	119.5	NCI:2
GCA_000007225.1_ASM722v1	AE009441.1	9	1416282	1416357	Gln	TTG	0	0	91.5	73.1	18.4	Gln	109.1
GCA_000007225.1_ASM722v1	AE009441.1	10	1420272	1420359	Leu	GAG	0	0	91.2	61.5	29.7	Leu	132.9
GCA_000007225.1_ASM722v1	AE009441.1	11	1423882	1423956	Ile	GAT	0	0	102.6	86.8	15.8	Ile	122.7
GCA_000007225.1_ASM722v1	AE009441.1	12	1424045	1424139	Ala	TGC	1424081	1424100	89.2	73.8	15.4	Ala	110.3	CI
GCA_000007225.1_ASM722v1	AE009441.1	13	1661495	1661585	iMet	CAT	1661534	1661550	99.6	75.9	23.7	iMet	114.4	NCI:1
GCA_000007225.1_ASM722v1	AE009441.1	14	1740444	1740534	Gly	TCC	1740484	1740498	90.1	74.2	15.9	Gly	114	CI
GCA_000007225.1_ASM722v1	AE009441.1	15	1798211	1798301	Pro	GGG	1798250	1798265	88.2	72.9	15.3	Pro	116.9	CI
GCA_000007225.1_ASM722v1	AE009441.1	16	1819457	1819530	Lys	CTT	0	0	100.3	81.6	18.7	Lys	122.7
GCA_000007225.1_ASM722v1	AE009441.1	17	1904041	1904119	Gly	GCC	0	0	103.2	87.2	16	Gly	118.7
GCA_000007225.1_ASM722v1	AE009441.1	18	1924495	1924596	Arg	CCG	1924527	1924550	102.5	84	18.5	Arg	116.5	NCI:1
GCA_000007225.1_ASM722v1	AE009441.1	19	1937685	1937761	Trp	CCA	0	0	102.3	85.9	16.4	Trp	111
GCA_000007225.1_ASM722v1	AE009441.1	20	1959975	1960062	Leu	TAA	0	0	98.5	68.9	29.6	Leu	138.2
GCA_000007225.1_ASM722v1	AE009441.1	21	2007525	2007609	Ser	GGA	0	0	84.9	63.3	21.6	Ser	106.6
GCA_000007225.1_ASM722v1	AE009441.1	22	2007730	2007814	Ser	GCT	0	0	86.2	62.4	23.8	Ser	100.4
GCA_000007225.1_ASM722v1	AE009441.1	23	2020794	2020881	Leu	TAG	0	0	91	61.4	29.6	Leu	132.9
GCA_000007225.1_ASM722v1	AE009441.1	24	2028602	2028700	Cys	GCA	2028661	2028682	102.9	86.5	16.4	His	99.9	IPD:-7.10,NCI:1
GCA_000007225.1_ASM722v1	AE009441.1	25	2039014	2039108	Thr	CGT	2039045	2039064	96.5	79.7	16.8	Thr	114.2	NCI:1
GCA_000007225.1_ASM722v1	AE009441.1	26	2099023	2099110	Asn	GTT	2099062	2099074	94	77.6	16.4	Asn	108.8	CI
GCA_000007225.1_ASM722v1	AE009441.1	27	1960241	1960166	Gly	CCC	0	0	97.1	81	16.1	Gly	113.6
GCA_000007225.1_ASM722v1	AE009441.1	28	1839080	1839009	Ala	GGC	0	0	86.9	71.2	15.7	Ala	104.4
GCA_000007225.1_ASM722v1	AE009441.1	29	1828728	1828651	Lys	TTT	0	0	103.5	84.9	18.6	Lys	122.2
GCA_000007225.1_ASM722v1	AE009441.1	30	1826483	1826395	Pro	TGG	1826445	1826431	87.9	72.5	15.4	Pro	112.4	CI
GCA_000007225.1_ASM722v1	AE009441.1	31	1825531	1825435	Val	TAC	1825495	1825471	87.2	70	17.2	Val	105	CI
GCA_000007225.1_ASM722v1	AE009441.1	32	1819275	1819184	Val	GAC	1819247	1819228	95.6	79.1	16.5	Pro	106.1	IPD:-3.70,NCI:1
GCA_000007225.1_ASM722v1	AE009441.1	33	1797917	1797828	Gln	CTG	1797895	1797879	86.5	68.1	18.4	Gln	104.2	NCI:1
GCA_000007225.1_ASM722v1	AE009441.1	34	1792192	1792081	Thr	GGT	17921531792116	17921351792101	97.8	74.9	22.9	Thr	120.5	NCI:2
GCA_000007225.1_ASM722v1	AE009441.1	35	1735041	1734967	Phe	GAA	0	0	99.7	82.6	17.1	Phe	114.5
GCA_000007225.1_ASM722v1	AE009441.1	36	1298281	1298180	Arg	CCT	1298249	1298226	101.1	82.6	18.5	Arg	114.7	NCI:1
GCA_000007225.1_ASM722v1	AE009441.1	37	1226102	1226004	Asp	GTC	1226099	1226079	97.9	79.7	18.2	Asp	119.4	NCI:1
GCA_000007225.1_ASM722v1	AE009441.1	38	1196357	1196281	Arg	TCG	0	0	105.1	86.5	18.6	Lys	107.5	IPD:-2.70
GCA_000007225.1_ASM722v1	AE009441.1	39	1025434	1025347	Ser	TGA	0	0	91.3	67.6	23.7	Ser	116.1
GCA_000007225.1_ASM722v1	AE009441.1	40	895474	895379	Glu	CTC	895471	895451	97.5	81.7	15.8	Glu	118.7	NCI:1
GCA_000007225.1_ASM722v1	AE009441.1	41	883422	883335	Leu	CAA	0	0	97.1	67.4	29.7	Leu	137
GCA_000007225.1_ASM722v1	AE009441.1	42	842404	842327	Arg	TCT	0	0	100.7	83.1	17.6	Arg	114.8
GCA_000007225.1_ASM722v1	AE009441.1	43	837785	837670	Tyr	GTA	837745	837704	90.7	69.5	21.2	Tyr	104.5	NCI:1
GCA_000007225.1_ASM722v1	AE009441.1	44	486542	486449	Arg	GCG	486484	486469	99.1	80.4	18.7	Arg	111	NCI:1
GCA_000007225.1_ASM722v1	AE009441.1	45	380284	380200	Ser	CGA	0	0	85.1	61.5	23.6	Ser	109.5
GCA_000007225.1_ASM722v1	AE009441.1	46	303676	303602	Ala	CGC	0	0	98.1	82.4	15.7	Ala	110.2
GCA_000007225.1_ASM722v1	AE009441.1	47	21867	21776	His	GTG	21823	21807	87.7	71.3	16.4	His	99.8	NCI:1
GCA_000007305.1_ASM730v1	AE009950.1	1	138486	138563	Ala	TGC	0	0	101.8	84.4	17.4	Ala	114.7
GCA_000007305.1_ASM730v1	AE009950.1	2	240406	240482	Arg	TCT	0	0	100.1	85.4	14.7	Arg	111.5
GCA_000007305.1_ASM730v1	AE009950.1	3	398462	398537	Gln	TTG	0	0	89.7	69.1	20.6	Gln	116.3
GCA_000007305.1_ASM730v1	AE009950.1	4	508454	508531	Lys	TTT	0	0	104.9	89.1	15.8	Lys	122
GCA_000007305.1_ASM730v1	AE009950.1	5	561295	561381	Ser	CGA	0	0	95.9	74	21.9	Ser	114.1
GCA_000007305.1_ASM730v1	AE009950.1	6	797966	798043	Glu	CTC	0	0	99.2	80.2	19	Glu	128.4
GCA_000007305.1_ASM730v1	AE009950.1	7	798047	798124	Ile	GAT	0	0	100.9	82.9	18	Ile	119.1
GCA_000007305.1_ASM730v1	AE009950.1	8	827437	827514	Arg	CCG	0	0	104.2	86.2	18	Arg	105.8
GCA_000007305.1_ASM730v1	AE009950.1	9	830257	830333	Ala	CGC	0	0	105.3	87.2	18.1	Ala	122.4
GCA_000007305.1_ASM730v1	AE009950.1	10	920870	920947	Ala	GGC	0	0	89.7	73.2	16.5	Ala	100.8
GCA_000007305.1_ASM730v1	AE009950.1	11	920960	921037	Val	GAC	0	0	96	72	24	Val	117.3
GCA_000007305.1_ASM730v1	AE009950.1	12	1054563	1054640	Tyr	GTA	0	0	96.1	71	25.1	Tyr	111.4
GCA_000007305.1_ASM730v1	AE009950.1	13	1120311	1120388	Gly	CCC	0	0	100.4	82	18.4	Gly	115.9
GCA_000007305.1_ASM730v1	AE009950.1	14	1203708	1203795	Leu	TAG	0	0	93.5	68.5	25	Leu	135.3
GCA_000007305.1_ASM730v1	AE009950.1	15	1291820	1291906	Ser	GGA	0	0	96.8	75.9	20.9	Ser	112.8
GCA_000007305.1_ASM730v1	AE009950.1	16	1611698	1611775	Val	CAC	0	0	99.9	79.1	20.8	Val	121.7
GCA_000007305.1_ASM730v1	AE009950.1	17	1747767	1747843	Val	TAC	0	0	97.4	76.6	20.8	Val	120.5
GCA_000007305.1_ASM730v1	AE009950.1	18	1844702	1844779	Arg	TCG	0	0	99.5	82.6	16.9	Arg	107
GCA_000007305.1_ASM730v1	AE009950.1	19	1878576	1878652	His	GTG	0	0	92.5	72.4	20.1	His	113.1
GCA_000007305.1_ASM730v1	AE009950.1	20	1831351	1831274	Pro	CGG	0	0	92.5	73.7	18.8	Pro	117.7
GCA_000007305.1_ASM730v1	AE009950.1	21	1557852	1557775	Asp	GTC	0	0	91.9	72.2	19.7	Asp	121.2
GCA_000007305.1_ASM730v1	AE009950.1	22	1537150	1537064	Ser	TGA	0	0	101.1	76.8	24.3	Ser	117.1
GCA_000007305.1_ASM730v1	AE009950.1	23	1534784	1534697	Leu	CAG	0	0	94.2	69.2	25	Leu	134.9
GCA_000007305.1_ASM730v1	AE009950.1	24	1533128	1533052	Pro	GGG	0	0	91	72.9	18.1	Pro	117.5
GCA_000007305.1_ASM730v1	AE009950.1	25	1464290	1464214	Thr	TGT	0	0	99.6	80.5	19.1	Thr	111.8
GCA_000007305.1_ASM730v1	AE009950.1	26	1464211	1464134	Pro	TGG	0	0	94.1	75.3	18.8	Pro	121.2
GCA_000007305.1_ASM730v1	AE009950.1	27	1463441	1463365	Thr	GGT	0	0	97.3	79.1	18.2	Thr	113.9
GCA_000007305.1_ASM730v1	AE009950.1	28	1443697	1443610	Leu	TAA	0	0	98	70.9	27.1	Leu	137.5
GCA_000007305.1_ASM730v1	AE009950.1	29	1397418	1397342	Thr	CGT	0	0	97.7	76.3	21.4	Thr	106.1
GCA_000007305.1_ASM730v1	AE009950.1	30	1397296	1397210	Ser	GCT	0	0	99.4	87.5	11.9	Ser	111.2
GCA_000007305.1_ASM730v1	AE009950.1	31	1397193	1397119	Cys	GCA	0	0	77.8	56.6	21.2	Cys	102.5
GCA_000007305.1_ASM730v1	AE009950.1	32	1388171	1388094	Lys	CTT	0	0	103.9	85.2	18.7	Lys	119.3
GCA_000007305.1_ASM730v1	AE009950.1	33	1298035	1297926	Met	CAT	1297996	1297965	91.9	75	16.9	Met	115.8	CI
GCA_000007305.1_ASM730v1	AE009950.1	34	1287452	1287377	Asn	GTT	0	0	93.3	74.7	18.6	Asn	112.7
GCA_000007305.1_ASM730v1	AE009950.1	35	1287370	1287293	Ile2	CAT	0	0	107.4	88.7	18.7	Ile2	127.5
GCA_000007305.1_ASM730v1	AE009950.1	36	937515	937367	Trp	CCA	937475	937405	81.8	62.1	19.7	Trp	103.7	CI
GCA_000007305.1_ASM730v1	AE009950.1	37	875456	875369	Leu	GAG	0	0	93.6	68.6	25	Leu	135.3
GCA_000007305.1_ASM730v1	AE009950.1	38	556240	556163	Arg	CCT	0	0	101.4	82.5	18.9	Arg	109.5
GCA_000007305.1_ASM730v1	AE009950.1	39	361464	361387	Gly	GCC	0	0	96.7	72.2	24.5	Gly	112.1
GCA_000007305.1_ASM730v1	AE009950.1	40	361280	361204	Arg	GCG	0	0	85.5	71.1	14.4	Arg	88.1
GCA_000007305.1_ASM730v1	AE009950.1	41	338038	337963	Gln	CTG	0	0	89.1	67.2	21.9	Gln	117.9
GCA_000007305.1_ASM730v1	AE009950.1	42	337898	337811	Leu	CAA	0	0	97.7	71	26.7	Leu	136.2
GCA_000007305.1_ASM730v1	AE009950.1	43	325222	325145	Glu	TTC	0	0	95.8	78.8	17	Glu	122.9
GCA_000007305.1_ASM730v1	AE009950.1	44	297339	297262	iMet	CAT	0	0	76.7	54.8	21.9	iMet	113.2
GCA_000007305.1_ASM730v1	AE009950.1	45	77821	77745	Phe	GAA	0	0	95.4	77.2	18.2	Phe	114
GCA_000007305.1_ASM730v1	AE009950.1	46	77737	77660	Gly	TCC	0	0	99.7	81.2	18.5	Gly	111.7
GCA_000007345.1_ASM734v1	AE010299.1	1	702737	702811	Pro	CGG	0	0	71.7	41.1	30.6	Pro	102.2
GCA_000007345.1_ASM734v1	AE010299.1	2	719510	719581	Thr	CGT	0	0	74.2	51.3	22.9	Thr	88.8
GCA_000007345.1_ASM734v1	AE010299.1	3	849942	850013	Gly	CCC	0	0	55.6	36.2	19.4	Gly	86.6
GCA_000007345.1_ASM734v1	AE010299.1	4	974836	974945	Met	CAT	974874	974909	68	39.2	28.8	Met	103.6	CI
GCA_000007345.1_ASM734v1	AE010299.1	5	1308692	1308774	Ser	GGA	0	0	78.1	48.6	29.5	Ser	103.5
GCA_000007345.1_ASM734v1	AE010299.1	6	1320020	1320107	Leu	GAG	0	0	76	49.3	26.7	Leu	125.1
GCA_000007345.1_ASM734v1	AE010299.1	7	1320214	1320298	Leu	GAG	0	0	70.3	43.5	26.8	Leu	119.9
GCA_000007345.1_ASM734v1	AE010299.1	8	1681890	1681967	Glu	TTC	0	0	78.9	65.4	13.5	Glu	120.7
GCA_000007345.1_ASM734v1	AE010299.1	9	1682346	1682423	Glu	TTC	0	0	78.9	65.4	13.5	Glu	120.7
GCA_000007345.1_ASM734v1	AE010299.1	10	1930138	1930210	Ala	TGC	0	0	69.6	38.2	31.4	Ala	100.6
GCA_000007345.1_ASM734v1	AE010299.1	11	2228030	2228103	Val	TAC	0	0	65.2	44.8	20.4	Val	96.7
GCA_000007345.1_ASM734v1	AE010299.1	12	3040853	3040935	Leu	CAA	0	0	67	32.2	34.8	Leu	103.6
GCA_000007345.1_ASM734v1	AE010299.1	13	3890350	3890421	Ala	GGC	0	0	66.3	37	29.3	Ala	104.8
GCA_000007345.1_ASM734v1	AE010299.1	14	4074007	4074080	Val	GAC	0	0	68	47.6	20.4	Val	103.4
GCA_000007345.1_ASM734v1	AE010299.1	15	4074217	4074291	Phe	GAA	0	0	82.6	59.7	22.9	Phe	102.5
GCA_000007345.1_ASM734v1	AE010299.1	16	4074315	4074386	Gly	GCC	0	0	57	31.2	25.8	Gly	79.7
GCA_000007345.1_ASM734v1	AE010299.1	17	4074451	4074524	Val	GAC	0	0	68	47.6	20.4	Val	103.4
GCA_000007345.1_ASM734v1	AE010299.1	18	4074661	4074735	Phe	GAA	0	0	82.6	59.7	22.9	Phe	102.5
GCA_000007345.1_ASM734v1	AE010299.1	19	4074766	4074837	Gly	GCC	0	0	57	31.2	25.8	Gly	79.7
GCA_000007345.1_ASM734v1	AE010299.1	20	4085009	4085093	Leu	CAG	0	0	64.5	32.6	31.9	Leu	110.8
GCA_000007345.1_ASM734v1	AE010299.1	21	4240739	4240810	Gly	GCC	0	0	57	31.2	25.8	Gly	79.7
GCA_000007345.1_ASM734v1	AE010299.1	22	4781698	4781770	Asn	GTT	0	0	52.6	22	30.6	Asn	100.2
GCA_000007345.1_ASM734v1	AE010299.1	23	4781878	4781952	Ile2	CAT	0	0	79.2	64.1	15.1	Ile2	116.1
GCA_000007345.1_ASM734v1	AE010299.1	24	4782051	4782123	Asn	GTT	0	0	52.6	22	30.6	Asn	100.2
GCA_000007345.1_ASM734v1	AE010299.1	25	4875260	4875344	Ser	GCT	0	0	65.5	33	32.5	Ser	82.1
GCA_000007345.1_ASM734v1	AE010299.1	26	5042745	5042819	Glu	CTC	0	0	69.7	39.5	30.2	Glu	108.6
GCA_000007345.1_ASM734v1	AE010299.1	27	5370305	5370377	Gln	TTG	0	0	64.9	31.2	33.7	Gln	102.4
GCA_000007345.1_ASM734v1	AE010299.1	28	5648188	5648262	iMet	CAT	0	0	85.6	56.3	29.3	iMet	120
GCA_000007345.1_ASM734v1	AE010299.1	29	5648321	5648395	iMet	CAT	0	0	85.6	56.3	29.3	iMet	120
GCA_000007345.1_ASM734v1	AE010299.1	30	5686715	5686644	Cys	GCA	0	0	52.9	19.1	33.8	Cys	94.5
GCA_000007345.1_ASM734v1	AE010299.1	31	5686572	5686501	Cys	GCA	0	0	48.9	10.8	38.1	Cys	92.4
GCA_000007345.1_ASM734v1	AE010299.1	32	5434469	5434398	Arg	GCG	0	0	62	28.6	33.4	Arg	77.2
GCA_000007345.1_ASM734v1	AE010299.1	33	5354680	5354606	Arg	TCT	0	0	84.2	64.9	19.3	Arg	96.1
GCA_000007345.1_ASM734v1	AE010299.1	34	5346094	5346020	Arg	CCT	0	0	82.9	63.3	19.6	Arg	98.6
GCA_000007345.1_ASM734v1	AE010299.1	35	5114096	5114025	Thr	GGT	0	0	75.8	51.3	24.5	Thr	100
GCA_000007345.1_ASM734v1	AE010299.1	36	5064835	5064764	Gly	TCC	0	0	68.7	50.1	18.6	Gly	93
GCA_000007345.1_ASM734v1	AE010299.1	37	5064696	5064612	Leu	TAG	0	0	71.7	40.2	31.5	Leu	117.5
GCA_000007345.1_ASM734v1	AE010299.1	38	4715951	4715877	Gln	TTG	0	0	69	38.7	30.3	Gln	70.8
GCA_000007345.1_ASM734v1	AE010299.1	39	4673856	4673785	Arg	CCG	0	0	56.5	24.1	32.4	Arg	65.6
GCA_000007345.1_ASM734v1	AE010299.1	40	3890122	3890046	Ile	GAT	0	0	96.9	72.3	24.6	Ile	123.2
GCA_000007345.1_ASM734v1	AE010299.1	41	3889984	3889908	Ile	GAT	0	0	96.9	72.3	24.6	Ile	123.2
GCA_000007345.1_ASM734v1	AE010299.1	42	3563933	3563861	His	GTG	0	0	58	33.9	24.1	His	90.3
GCA_000007345.1_ASM734v1	AE010299.1	43	3510748	3510664	Ser	TGA	0	0	71.1	33.7	37.4	Ser	90.6
GCA_000007345.1_ASM734v1	AE010299.1	44	3385777	3385706	Cys	GCA	0	0	42	0	42	Cys	70.3	pseudo
GCA_000007345.1_ASM734v1	AE010299.1	45	3031244	3031151	Arg	TCG	3031205	3031186	60.5	39.7	20.8	Arg	86.7	CI
GCA_000007345.1_ASM734v1	AE010299.1	46	2956872	2956800	Gln	CTG	0	0	68.7	49.5	19.2	Gln	95.7
GCA_000007345.1_ASM734v1	AE010299.1	47	2940457	2940373	Leu	TAA	0	0	76.8	50.1	26.7	Leu	121.8
GCA_000007345.1_ASM734v1	AE010299.1	48	1740526	1740455	Ala	CGC	0	0	70.5	36.5	34	Ala	101
GCA_000007345.1_ASM734v1	AE010299.1	49	1509797	1509721	Lys	TTT	0	0	91	66	25	Lys	121.5
GCA_000007345.1_ASM734v1	AE010299.1	50	829936	829862	Pro	TGG	0	0	62.1	24.8	37.3	Pro	93.5
GCA_000007345.1_ASM734v1	AE010299.1	51	754369	754290	Ser	CGA	0	0	68.9	41	27.9	Ser	84.6
GCA_000007345.1_ASM734v1	AE010299.1	52	751064	750873	Trp	CCA	751026	750909	70.2	48.1	22.1	Trp	112.7	CI
GCA_000007345.1_ASM734v1	AE010299.1	53	612549	612472	Pro	GGG	0	0	71.7	49.3	22.4	Pro	100.4
GCA_000007345.1_ASM734v1	AE010299.1	54	602953	602880	Val	CAC	0	0	70.7	50.3	20.4	Val	106
GCA_000007345.1_ASM734v1	AE010299.1	55	320282	320209	Thr	TGT	0	0	76.8	46.6	30.2	Thr	108.3
GCA_000007345.1_ASM734v1	AE010299.1	56	259992	259880	Tyr	GTA	259956	259916	59	30.9	28.1	Tyr	108.9	CI
GCA_000007345.1_ASM734v1	AE010299.1	57	259768	259696	Asp	GTC	0	0	63.4	38.1	25.3	Asp	100.8
GCA_000007345.1_ASM734v1	AE010299.1	58	67852	67779	Lys	CTT	0	0	87	69	18	Lys	113.6
GCA_000008085.1_ASM808v1	AE017199.1	1	3236	3288	Leu	CAA	0	0	21.3	10.2	11.1	iMet	10.5	IPD:-24.50,trunc_start:14,trunc_end:4
GCA_000008085.1_ASM808v1	AE017199.1	2	35249	35358	Met	CAT	0	0	30.8	26.2	4.6	Arg	12.9	pseudo,IPD:-12.90
GCA_000008085.1_ASM808v1	AE017199.1	3	54744	54817	Cys	GCA	0	0	83.2	57.5	25.7	Cys	90.1
GCA_000008085.1_ASM808v1	AE017199.1	4	111058	111129	Gly	GCC	0	0	93.4	77.8	15.6	Gly	100.4
GCA_000008085.1_ASM808v1	AE017199.1	5	151992	152078	Trp	CCA	152023	152035	98.9	80.4	18.5	Trp	108.9	NCI:1
GCA_000008085.1_ASM808v1	AE017199.1	6	161947	162030	Leu	TAG	0	0	84.5	55.7	28.8	Leu	96.1
GCA_000008085.1_ASM808v1	AE017199.1	7	163996	164080	Tyr	GTA	164032	164044	81.5	55.9	25.6	Tyr	108.3	CI
GCA_000008085.1_ASM808v1	AE017199.1	8	220492	220565	Arg	GCG	0	0	95.7	80.9	14.8	Lys	94.1	IPD:-4.20
GCA_000008085.1_ASM808v1	AE017199.1	9	225624	225716	Ile	TAT	225662	225680	93.3	77.8	15.5	Ile	111.2	CI
GCA_000008085.1_ASM808v1	AE017199.1	10	259125	259197	Asp	GTC	0	0	87.3	70.8	16.5	Asp	118.9
GCA_000008085.1_ASM808v1	AE017199.1	11	304059	304142	Leu	CAA	0	0	85.4	56.7	28.7	Leu	95.5
GCA_000008085.1_ASM808v1	AE017199.1	12	308534	308618	Ser	TGA	0	0	80.1	48.7	31.4	Ser	95.7
GCA_000008085.1_ASM808v1	AE017199.1	13	309680	309751	Pro	CGG	0	0	80.7	65	15.7	Pro	80.1
GCA_000008085.1_ASM808v1	AE017199.1	14	327362	327500	Met	CAT	327399	327464	91	73.5	17.5	Met	109.9	CI
GCA_000008085.1_ASM808v1	AE017199.1	15	427433	427506	Arg	CCT	0	0	99.6	82.5	17.1	Lys	117.3	IPD:-17.00
GCA_000008085.1_ASM808v1	AE017199.1	16	471205	471287	Ser	GCT	0	0	86.1	53.4	32.7	Ser	97.8
GCA_000008085.1_ASM808v1	AE017199.1	17	471321	471392	Val	GAC	0	0	91	70.2	20.8	Val	106.6
GCA_000008085.1_ASM808v1	AE017199.1	18	476845	476928	Leu	GAG	0	0	75.5	45.5	30	Leu	96.7
GCA_000008085.1_ASM808v1	AE017199.1	19	486338	486422	Ser	CGA	0	0	73.3	42.6	30.7	Ser	94.4
GCA_000008085.1_ASM808v1	AE017199.1	20	444819	444748	Val	CAC	0	0	91.6	70.8	20.8	Val	106.6
GCA_000008085.1_ASM808v1	AE017199.1	21	417098	417025	Asn	GTT	0	0	97.1	75.3	21.8	Asn	106.2
GCA_000008085.1_ASM808v1	AE017199.1	22	407651	407577	Pro	TGG	0	0	90.3	73.5	16.8	Val	107.7	IPD:-3.10
GCA_000008085.1_ASM808v1	AE017199.1	23	380387	380328	Ser	CGA	0	0	29.7	32.3	-2.6	Lys	12.4	pseudo,IPD:-19.50
GCA_000008085.1_ASM808v1	AE017199.1	24	347848	347777	Thr	GGT	0	0	95.4	76.3	19.1	Thr	109.5
GCA_000008085.1_ASM808v1	AE017199.1	25	323008	322938	Gly	CCC	0	0	83.8	67.5	16.3	Gly	95.2
GCA_000008085.1_ASM808v1	AE017199.1	26	279015	278931	Leu	TAA	0	0	80.3	50.5	29.8	Leu	101.9
GCA_000008085.1_ASM808v1	AE017199.1	27	260652	260579	Arg	TCG	0	0	94.7	71.6	23.1	Lys	102.6	IPD:-12.20
GCA_000008085.1_ASM808v1	AE017199.1	28	259301	259230	Ala	GGC	0	0	92.5	73.7	18.8	Ala	111.1
GCA_000008085.1_ASM808v1	AE017199.1	29	253445	253361	Ser	GGA	0	0	79.6	48.2	31.4	Ser	95
GCA_000008085.1_ASM808v1	AE017199.1	30	246062	245991	Thr	CGT	0	0	94.8	78	16.8	Thr	107.8
GCA_000008085.1_ASM808v1	AE017199.1	31	179651	179578	Arg	TCT	0	0	98.9	81.8	17.1	Lys	117.4	IPD:-17.00
GCA_000008085.1_ASM808v1	AE017199.1	32	164240	164169	Val	TAC	0	0	90.9	70.1	20.8	Val	107.4
GCA_000008085.1_ASM808v1	AE017199.1	33	138297	138224	Lys	TTT	0	0	98.7	82.3	16.4	Lys	113.8
GCA_000008085.1_ASM808v1	AE017199.1	34	135353	135280	Pro	GGG	0	0	97.1	81.6	15.5	Val	100.4	IPD:-2.70
GCA_000008085.1_ASM808v1	AE017199.1	35	120790	120719	Ala	TGC	0	0	95.5	76.6	18.9	Ala	113
GCA_000008085.1_ASM808v1	AE017199.1	36	118882	118811	Thr	TGT	0	0	94.9	77.3	17.6	Thr	113
GCA_000008085.1_ASM808v1	AE017199.1	37	72103	72031	Gln	CTG	0	0	80.3	58	22.3	Gln	106.2
GCA_000008085.1_ASM808v1	AE017199.1	38	54150	54080	Gly	TCC	0	0	93.4	77.2	16.2	Gly	102.9
GCA_000008085.1_ASM808v1	AE017199.1	39	35389	35318	Ala	CGC	0	0	96.1	77.2	18.9	Ala	112.3
GCA_000008085.1_ASM808v1	AE017199.1	40	29341	29270	Phe	GAA	0	0	95.9	77.6	18.3	Phe	107.2
GCA_000008085.1_ASM808v1	AE017199.1	41	7074	7001	Ile	GAT	0	0	101	83.5	17.5	Ile	118.2
GCA_000008265.1_ASM826v1	AE017261.1	1	231309	231383	Glu	TTC	0	0	73.6	57.6	16	Glu	122.6
GCA_000008265.1_ASM826v1	AE017261.1	2	256371	256444	Arg	GCG	0	0	60.6	50.2	10.4	Arg	70.6
GCA_000008265.1_ASM826v1	AE017261.1	3	276155	276226	Val	CAC	0	0	62.9	38.7	24.2	Val	89.8
GCA_000008265.1_ASM826v1	AE017261.1	4	276477	276618	Trp	CCA	276515	276583	62.1	35.4	26.7	Trp	88.9	CI
GCA_000008265.1_ASM826v1	AE017261.1	5	363311	363383	Pro	GGG	0	0	60.1	25.2	34.9	Pro	96.5
GCA_000008265.1_ASM826v1	AE017261.1	6	385169	385241	Gly	TCC	0	0	72.3	43.4	28.9	Gly	86.8
GCA_000008265.1_ASM826v1	AE017261.1	7	563505	563577	Gln	TTG	0	0	62.9	28.6	34.3	Gln	96.3
GCA_000008265.1_ASM826v1	AE017261.1	8	765849	765920	Val	TAC	0	0	82.3	64.5	17.8	Val	98.8
GCA_000008265.1_ASM826v1	AE017261.1	9	811492	811563	Cys	GCA	0	0	58.8	23.8	35	Cys	84.7
GCA_000008265.1_ASM826v1	AE017261.1	10	835725	835809	Leu	TAA	0	0	68.2	41.7	26.5	Leu	114.8
GCA_000008265.1_ASM826v1	AE017261.1	11	861295	861379	Leu	GAG	0	0	68.7	37.2	31.5	Leu	108.8
GCA_000008265.1_ASM826v1	AE017261.1	12	891135	891216	Ser	TGA	0	0	73.3	47.8	25.5	Ser	96.8
GCA_000008265.1_ASM826v1	AE017261.1	13	904112	904186	Glu	CTC	0	0	69.1	48.6	20.5	Glu	112.6
GCA_000008265.1_ASM826v1	AE017261.1	14	930670	930742	Asp	GTC	0	0	77.6	56.6	21	Asp	109.2
GCA_000008265.1_ASM826v1	AE017261.1	15	1018545	1018617	Arg	CCG	0	0	64	44.1	19.9	Arg	75.1
GCA_000008265.1_ASM826v1	AE017261.1	16	1460507	1460579	Gly	GCC	0	0	67.3	46.9	20.4	Gly	79.5
GCA_000008265.1_ASM826v1	AE017261.1	17	1527895	1527982	Met	CAT	1527932	1527946	74.1	53	21.1	Met	97.3	CI
GCA_000008265.1_ASM826v1	AE017261.1	18	1443023	1442939	Leu	CAG	0	0	73.7	41.2	32.5	Leu	113.7
GCA_000008265.1_ASM826v1	AE017261.1	19	1323417	1323343	Arg	CCT	0	0	75.3	52.3	23	Arg	88.8
GCA_000008265.1_ASM826v1	AE017261.1	20	1273853	1273781	Gly	CCC	0	0	81.5	55	26.5	Gly	98.4
GCA_000008265.1_ASM826v1	AE017261.1	21	1217228	1217155	Thr	GGT	0	0	80	62.2	17.8	Thr	102.9
GCA_000008265.1_ASM826v1	AE017261.1	22	1159710	1159628	Ser	GCT	0	0	71.6	39.5	32.1	Ser	90.6
GCA_000008265.1_ASM826v1	AE017261.1	23	1144489	1144415	Arg	TCT	0	0	75.2	51.3	23.9	Arg	90.6
GCA_000008265.1_ASM826v1	AE017261.1	24	1076462	1076390	Thr	CGT	0	0	53.6	26.5	27.1	Thr	85.5
GCA_000008265.1_ASM826v1	AE017261.1	25	948816	948732	Leu	CAA	0	0	63.4	39.2	24.2	Leu	105.1
GCA_000008265.1_ASM826v1	AE017261.1	26	911234	911148	Ser	CGA	0	0	67.6	38.8	28.8	Ser	98.6
GCA_000008265.1_ASM826v1	AE017261.1	27	909582	909500	Ser	GGA	0	0	77	42	35	Ser	99.2
GCA_000008265.1_ASM826v1	AE017261.1	28	851721	851650	Val	GAC	0	0	71.7	47.8	23.9	Val	99.2
GCA_000008265.1_ASM826v1	AE017261.1	29	781760	781689	Ala	GGC	0	0	69.8	37.5	32.3	Ala	100.1
GCA_000008265.1_ASM826v1	AE017261.1	30	781124	781052	Asn	GTT	0	0	70.2	45.1	25.1	Asn	94.6
GCA_000008265.1_ASM826v1	AE017261.1	31	781005	780935	Asn	GTT	0	0	54.5	40.5	14	Asn	69.4
GCA_000008265.1_ASM826v1	AE017261.1	32	780891	780818	Ile2	CAT	0	0	78.3	59.5	18.8	Ile2	101.5
GCA_000008265.1_ASM826v1	AE017261.1	33	737083	737011	His	GTG	0	0	63.3	43.4	19.9	His	97.9
GCA_000008265.1_ASM826v1	AE017261.1	34	690766	690672	Tyr	GTA	690729	690708	67	37.4	29.6	Tyr	99.2	CI
GCA_000008265.1_ASM826v1	AE017261.1	35	670300	670227	Lys	CTT	0	0	86.1	61.9	24.2	Lys	111.4
GCA_000008265.1_ASM826v1	AE017261.1	36	654775	654691	Leu	TAG	0	0	71.1	38.6	32.5	Leu	115.8
GCA_000008265.1_ASM826v1	AE017261.1	37	641402	641330	Pro	TGG	0	0	69.2	45.6	23.6	Pro	96.3
GCA_000008265.1_ASM826v1	AE017261.1	38	618384	618313	Ala	CGC	0	0	86.8	61.6	25.2	Ala	111.4
GCA_000008265.1_ASM826v1	AE017261.1	39	531405	531334	Ala	TGC	0	0	82.7	54.5	28.2	Ala	108.5
GCA_000008265.1_ASM826v1	AE017261.1	40	490564	490492	Phe	GAA	0	0	67.1	41.3	25.8	Phe	95.6
GCA_000008265.1_ASM826v1	AE017261.1	41	404862	404790	Thr	TGT	0	0	56.8	29.6	27.2	Thr	89.6
GCA_000008265.1_ASM826v1	AE017261.1	42	306420	306348	Gln	CTG	0	0	62.1	26.1	36	Gln	96.4
GCA_000008265.1_ASM826v1	AE017261.1	43	296263	296190	Lys	TTT	0	0	82.3	58.5	23.8	Lys	112.7
GCA_000008265.1_ASM826v1	AE017261.1	44	283497	283423	iMet	CAT	0	0	81.2	49.8	31.4	iMet	118.1
GCA_000008265.1_ASM826v1	AE017261.1	45	201417	201344	Arg	TCG	0	0	78.6	61.6	17	Arg	97.6
GCA_000008265.1_ASM826v1	AE017261.1	46	169699	169625	Ile	GAT	0	0	71.4	49.5	21.9	Ile	106.6
GCA_000008265.1_ASM826v1	AE017261.1	47	95163	95091	Pro	CGG	0	0	62.3	29.8	32.5	Pro	87.3
GCA_000008645.1_ASM864v1	AE000666.1	1	17473	17557	Ser	GGA	0	0	86.4	54.5	31.9	Ser	105.4
GCA_000008645.1_ASM864v1	AE000666.1	2	21281	21403	Pro	GGG	2131621353	2134721368	72.9	43	29.9	Pro	103.2	CI,NCI:1
GCA_000008645.1_ASM864v1	AE000666.1	3	568080	568163	Leu	GAG	0	0	69.3	46	23.3	Leu	104
GCA_000008645.1_ASM864v1	AE000666.1	4	708805	708878	Ala	GGC	0	0	76.8	58.8	18	Ala	105.7
GCA_000008645.1_ASM864v1	AE000666.1	5	719951	720024	Gly	GCC	0	0	82.4	63.7	18.7	Gly	100
GCA_000008645.1_ASM864v1	AE000666.1	6	720027	720100	Gly	TCC	0	0	82.7	60.9	21.8	Gly	104.2
GCA_000008645.1_ASM864v1	AE000666.1	7	749556	749627	Val	GAC	0	0	72.3	43.1	29.2	Val	97.1
GCA_000008645.1_ASM864v1	AE000666.1	8	749632	749704	Phe	GAA	0	0	71.1	47.2	23.9	Phe	102.5
GCA_000008645.1_ASM864v1	AE000666.1	9	863800	863871	Gln	CTG	0	0	50.1	16.4	33.7	Gln	88.3
GCA_000008645.1_ASM864v1	AE000666.1	10	863940	864011	Gln	TTG	0	0	61.8	34.8	27	Gln	103
GCA_000008645.1_ASM864v1	AE000666.1	11	953939	954012	Thr	TGT	0	0	78.2	61.2	17	Thr	98.5
GCA_000008645.1_ASM864v1	AE000666.1	12	954020	954094	Pro	TGG	0	0	68.5	46.3	22.2	Pro	100
GCA_000008645.1_ASM864v1	AE000666.1	13	954149	954221	Tyr	GTA	0	0	55.3	27.8	27.5	Tyr	90.7
GCA_000008645.1_ASM864v1	AE000666.1	14	954350	954421	Asp	GTC	0	0	71.1	51.8	19.3	Asp	108.4
GCA_000008645.1_ASM864v1	AE000666.1	15	954430	954503	Lys	TTT	0	0	87.4	67.1	20.3	Lys	112.5
GCA_000008645.1_ASM864v1	AE000666.1	16	967977	968061	Ser	TGA	0	0	86.9	61.8	25.1	Ser	107.2
GCA_000008645.1_ASM864v1	AE000666.1	17	968102	968186	Ser	GGA	0	0	86.4	54.5	31.9	Ser	105.4
GCA_000008645.1_ASM864v1	AE000666.1	18	1181056	1181130	Arg	TCT	0	0	95.6	78	17.6	Arg	105.9
GCA_000008645.1_ASM864v1	AE000666.1	19	1181154	1181228	Arg	CCT	0	0	89.9	69.2	20.7	Arg	101.1
GCA_000008645.1_ASM864v1	AE000666.1	20	1208313	1208388	Arg	TCG	0	0	90.8	68.5	22.3	Arg	97.8
GCA_000008645.1_ASM864v1	AE000666.1	21	1295989	1296060	Val	TAC	0	0	74.8	45.6	29.2	Val	95.6
GCA_000008645.1_ASM864v1	AE000666.1	22	1296085	1296156	Val	CAC	0	0	73	43.8	29.2	Val	96.9
GCA_000008645.1_ASM864v1	AE000666.1	23	1387608	1387679	Arg	GCG	0	0	74.6	44.9	29.7	His	79.8	IPD:-3.40
GCA_000008645.1_ASM864v1	AE000666.1	24	1577114	1577196	Leu	TAA	0	0	73.8	41.2	32.6	Leu	119.2
GCA_000008645.1_ASM864v1	AE000666.1	25	1577232	1577304	Thr	GGT	0	0	68.9	35.4	33.5	Thr	94.1
GCA_000008645.1_ASM864v1	AE000666.1	26	1603795	1603868	Ala	TGC	0	0	86.3	70.6	15.7	Ala	106.5
GCA_000008645.1_ASM864v1	AE000666.1	27	1718338	1718422	Ser	GCT	0	0	85.7	63	22.7	Ser	97.3
GCA_000008645.1_ASM864v1	AE000666.1	28	1720372	1720445	Ala	TGC	0	0	86.3	70.6	15.7	Ala	106.5
GCA_000008645.1_ASM864v1	AE000666.1	29	1525704	1525631	Ile	GAT	0	0	88	67.3	20.7	Ile	106.7
GCA_000008645.1_ASM864v1	AE000666.1	30	1440924	1440816	Met	CAT	1440886	1440852	86.3	66	20.3	Met	113.3	CI
GCA_000008645.1_ASM864v1	AE000666.1	31	1174269	1174195	iMet	CAT	0	0	87.8	58.5	29.3	iMet	120.4
GCA_000008645.1_ASM864v1	AE000666.1	32	1160496	1160424	Asn	GTT	0	0	63.9	42.9	21	Asn	108.7
GCA_000008645.1_ASM864v1	AE000666.1	33	1160419	1160347	Ile2	CAT	0	0	76.7	58.1	18.6	Ile2	105
GCA_000008645.1_ASM864v1	AE000666.1	34	1160328	1160254	Glu	TTC	0	0	79.5	58	21.5	Glu	122.1
GCA_000008645.1_ASM864v1	AE000666.1	35	1160209	1160126	Leu	TAG	0	0	79.1	46.6	32.5	Leu	118.5
GCA_000008645.1_ASM864v1	AE000666.1	36	1160107	1160032	His	GTG	0	0	71.4	54.9	16.5	His	108.9
GCA_000008645.1_ASM864v1	AE000666.1	37	1159163	1159092	Cys	GCA	0	0	65.6	36.6	29	Cys	89.1
GCA_000008645.1_ASM864v1	AE000666.1	38	1159072	1158931	Trp	CCA	1159033	1158966	52.9	26.7	26.2	Trp	89.9	CI
GCA_000008645.1_ASM864v1	AE000666.1	39	679026	678954	Thr	CGT	0	0	69	55.5	13.5	Thr	91.6
GCA_000008665.1_ASM866v1	AE000782.1	1	81733	81805	Gln	CTG	0	0	83.1	57.8	25.3	Gln	108.3
GCA_000008665.1_ASM866v1	AE000782.1	2	240567	240639	Asn	GTT	0	0	85.1	61.7	23.4	Asn	111.6
GCA_000008665.1_ASM866v1	AE000782.1	3	367982	368055	Arg	CCT	0	0	87.7	67.1	20.6	Arg	101.1
GCA_000008665.1_ASM866v1	AE000782.1	4	398197	398279	Leu	GAG	0	0	78.3	50.4	27.9	Leu	122.8
GCA_000008665.1_ASM866v1	AE000782.1	5	424890	424963	Met	CAT	0	0	86.6	62.9	23.7	Met	109.8
GCA_000008665.1_ASM866v1	AE000782.1	6	515561	515643	Leu	CAG	0	0	80.8	54.4	26.4	Leu	121
GCA_000008665.1_ASM866v1	AE000782.1	7	616419	616490	Arg	GCG	0	0	73.4	52.7	20.7	Arg	79
GCA_000008665.1_ASM866v1	AE000782.1	8	714318	714389	His	GTG	0	0	65.5	39.3	26.2	His	98.3
GCA_000008665.1_ASM866v1	AE000782.1	9	778083	778153	Gly	TCC	0	0	85.7	64.2	21.5	Gly	96.2
GCA_000008665.1_ASM866v1	AE000782.1	10	788605	788695	Glu	TTC	788645	788660	76.9	56.5	20.4	Glu	129	CI
GCA_000008665.1_ASM866v1	AE000782.1	11	964112	964183	Ala	CGC	0	0	86.7	65	21.7	Ala	107.9
GCA_000008665.1_ASM866v1	AE000782.1	12	1006371	1006444	Pro	CGG	0	0	85.9	60.2	25.7	Pro	110.3
GCA_000008665.1_ASM866v1	AE000782.1	13	1262640	1262712	Gly	GCC	0	0	83.7	61.9	21.8	Gly	89.8
GCA_000008665.1_ASM866v1	AE000782.1	14	1320292	1320364	Thr	GGT	0	0	87.1	64.8	22.3	Thr	106.4
GCA_000008665.1_ASM866v1	AE000782.1	15	1696296	1696369	Lys	TTT	0	0	89.6	69.1	20.5	Lys	120.4
GCA_000008665.1_ASM866v1	AE000782.1	16	1842387	1842457	Gly	CCC	0	0	84.9	70.1	14.8	Gly	90.3
GCA_000008665.1_ASM866v1	AE000782.1	17	1884704	1884777	Ala	GGC	0	0	84.8	61.4	23.4	Ala	105.4
GCA_000008665.1_ASM866v1	AE000782.1	18	2011702	2011775	Lys	CTT	0	0	89.8	74	15.8	Lys	109.5
GCA_000008665.1_ASM866v1	AE000782.1	19	2088004	2088076	Val	GAC	0	0	72	38.5	33.5	Val	93.5
GCA_000008665.1_ASM866v1	AE000782.1	20	2141721	2141586	Trp	CCA	2141683	2141622	77.6	63.5	14.1	Trp	104.4	CI
GCA_000008665.1_ASM866v1	AE000782.1	21	2024579	2024505	Ile2	CAT	0	0	96.1	77.7	18.4	Ile2	124.1
GCA_000008665.1_ASM866v1	AE000782.1	22	1993575	1993503	Pro	GGG	0	0	81.5	63.3	18.2	Pro	109.4
GCA_000008665.1_ASM866v1	AE000782.1	23	1977911	1977838	Phe	GAA	0	0	84.2	63.1	21.1	Phe	102.9
GCA_000008665.1_ASM866v1	AE000782.1	24	1960974	1960891	Leu	TAA	0	0	90	65.1	24.9	Leu	122.3
GCA_000008665.1_ASM866v1	AE000782.1	25	1810428	1810355	Pro	TGG	0	0	80.3	60.8	19.5	Pro	107.2
GCA_000008665.1_ASM866v1	AE000782.1	26	1788935	1788864	Ala	TGC	0	0	86	64.3	21.7	Ala	108.5
GCA_000008665.1_ASM866v1	AE000782.1	27	1766013	1765918	Tyr	GTA	1765977	1765954	73.9	42.9	31	Tyr	110.8	CI
GCA_000008665.1_ASM866v1	AE000782.1	28	1694428	1694356	Thr	TGT	0	0	87.1	63.9	23.2	Thr	110
GCA_000008665.1_ASM866v1	AE000782.1	29	1537568	1537496	Val	TAC	0	0	82.5	59.1	23.4	Val	107.6
GCA_000008665.1_ASM866v1	AE000782.1	30	1369466	1369385	Ser	GGA	0	0	86.4	59.3	27.1	Ser	106.5
GCA_000008665.1_ASM866v1	AE000782.1	31	1345381	1345309	Thr	CGT	0	0	85.1	61.9	23.2	Thr	109
GCA_000008665.1_ASM866v1	AE000782.1	32	1317544	1317473	Cys	GCA	0	0	65.7	38	27.7	Cys	103
GCA_000008665.1_ASM866v1	AE000782.1	33	1155813	1155739	Glu	CTC	0	0	86.8	64.6	22.2	Glu	126.7
GCA_000008665.1_ASM866v1	AE000782.1	34	1142830	1142756	Arg	TCT	0	0	91.1	73.6	17.5	Arg	106.2
GCA_000008665.1_ASM866v1	AE000782.1	35	1003139	1003055	Ser	CGA	0	0	77.4	46.3	31.1	Ser	99.9
GCA_000008665.1_ASM866v1	AE000782.1	36	985809	985738	Arg	TCG	0	0	76.6	55.3	21.3	Arg	88.8
GCA_000008665.1_ASM866v1	AE000782.1	37	780729	780658	Arg	CCG	0	0	73.2	47.1	26.1	Arg	87.1
GCA_000008665.1_ASM866v1	AE000782.1	38	766944	766847	Leu	CAA	766906	766892	73.2	47.8	25.4	Leu	122.6	CI
GCA_000008665.1_ASM866v1	AE000782.1	39	701296	701215	Ser	TGA	0	0	80.2	52.5	27.7	Ser	104
GCA_000008665.1_ASM866v1	AE000782.1	40	558013	557941	Gln	TTG	0	0	85.8	63.9	21.9	Gln	112.3
GCA_000008665.1_ASM866v1	AE000782.1	41	319266	319184	Leu	TAG	0	0	78.3	51.2	27.1	Leu	124.6
GCA_000008665.1_ASM866v1	AE000782.1	42	235858	235749	Asp	GTC	235818	235784	76.2	59.5	16.7	Asp	119.7	CI
GCA_000008665.1_ASM866v1	AE000782.1	43	235571	235499	Val	CAC	0	0	84.1	58.2	25.9	Val	108.9
GCA_000008665.1_ASM866v1	AE000782.1	44	232349	232269	Ser	GCT	0	0	87.8	63.2	24.6	Ser	105.7
GCA_000008665.1_ASM866v1	AE000782.1	45	117636	117562	iMet	CAT	0	0	88.7	61	27.7	iMet	121.6
GCA_000008665.1_ASM866v1	AE000782.1	46	73342	73268	Ile	GAT	0	0	94.4	74.9	19.5	Ile	115.5
GCA_000009185.1_ASM918v1	AM180088.1	1	9331	9403	Gln	CTG	0	0	53.5	16.6	36.9	Gln	83.6
GCA_000009185.1_ASM918v1	AM180088.1	2	69279	69350	Ala	TGC	0	0	76.4	50.8	25.6	Ala	102.7
GCA_000009185.1_ASM918v1	AM180088.1	3	73400	73475	Cys	GCA	0	0	76.5	47.9	28.6	Cys	99.9
GCA_000009185.1_ASM918v1	AM180088.1	4	97527	97598	Thr	GGT	0	0	76.8	55.4	21.4	Thr	97.1
GCA_000009185.1_ASM918v1	AM180088.1	5	143369	143439	Gly	CCC	0	0	67.1	52.6	14.5	Gly	78
GCA_000009185.1_ASM918v1	AM180088.1	6	201346	201418	Val	TAC	0	0	76.6	47.8	28.8	Val	101.8
GCA_000009185.1_ASM918v1	AM180088.1	7	542584	542656	Asn	GTT	0	0	73	43.5	29.5	Asn	112.6
GCA_000009185.1_ASM918v1	AM180088.1	8	542881	542955	Ile2	CAT	0	0	87.8	63.7	24.1	Ile2	118.4
GCA_000009185.1_ASM918v1	AM180088.1	9	864220	864292	Gln	TTG	0	0	70.8	41	29.8	Gln	105.7
GCA_000009185.1_ASM918v1	AM180088.1	10	1078863	1078937	Arg	TCG	0	0	70.8	47.8	23	Arg	79.1
GCA_000009185.1_ASM918v1	AM180088.1	11	1604298	1604369	Ala	GGC	0	0	69.1	40.3	28.8	Ala	105.7
GCA_000009185.1_ASM918v1	AM180088.1	12	1627110	1627288	Trp	CCA	1627148	1627252	69.8	47.2	22.6	Trp	114.4	CI
GCA_000009185.1_ASM918v1	AM180088.1	13	1750166	1750239	Arg	CCT	0	0	71.3	47.7	23.6	Arg	77.9
GCA_000009185.1_ASM918v1	AM180088.1	14	1778178	1778251	Tyr	GTA	0	0	74.9	37.5	37.4	Tyr	105.9
GCA_000009185.1_ASM918v1	AM180088.1	15	2091113	2091265	Met	CAT	2091151	2091229	67.1	44.9	22.2	Met	109	CI
GCA_000009185.1_ASM918v1	AM180088.1	16	2142602	2142672	Gly	GCC	0	0	70.4	41.1	29.3	Gly	91.8
GCA_000009185.1_ASM918v1	AM180088.1	17	2299050	2299124	Glu	TTC	0	0	67.1	38.7	28.4	Glu	112.4
GCA_000009185.1_ASM918v1	AM180088.1	18	2313946	2314029	Leu	CAA	0	0	80.5	54.7	25.8	Leu	117.1
GCA_000009185.1_ASM918v1	AM180088.1	19	2351746	2351819	Arg	TCT	0	0	82.8	62.9	19.9	Arg	98
GCA_000009185.1_ASM918v1	AM180088.1	20	2357258	2357330	Asp	GTC	0	0	61.6	42.9	18.7	Asp	98.7
GCA_000009185.1_ASM918v1	AM180088.1	21	2447030	2447114	Leu	TAA	0	0	87.4	58.3	29.1	Leu	126.4
GCA_000009185.1_ASM918v1	AM180088.1	22	2497536	2497610	Val	GAC	0	0	67	29.5	37.5	Val	101.3
GCA_000009185.1_ASM918v1	AM180088.1	23	2554497	2554571	Val	CAC	0	0	75.7	40.5	35.2	Val	102.1
GCA_000009185.1_ASM918v1	AM180088.1	24	2602554	2602625	His	GTG	0	0	51.6	18.3	33.3	His	94.7
GCA_000009185.1_ASM918v1	AM180088.1	25	2783682	2783610	Pro	TGG	0	0	76.4	49.9	26.5	Pro	102.2
GCA_000009185.1_ASM918v1	AM180088.1	26	2744783	2744712	Ala	CGC	0	0	77.7	46.7	31	Ala	109.1
GCA_000009185.1_ASM918v1	AM180088.1	27	2671789	2671716	Ile	GAT	0	0	79.9	55.6	24.3	Ile	107.9
GCA_000009185.1_ASM918v1	AM180088.1	28	2275833	2275750	Ser	TGA	0	0	80.2	45.6	34.6	Ser	90
GCA_000009185.1_ASM918v1	AM180088.1	29	2261807	2261734	Thr	TGT	0	0	53.1	29.9	23.2	Thr	76.2
GCA_000009185.1_ASM918v1	AM180088.1	30	2243610	2243526	Ser	GCT	0	0	69.9	40.3	29.6	Ser	84.7
GCA_000009185.1_ASM918v1	AM180088.1	31	2240879	2240795	Leu	CAG	0	0	62.6	29.3	33.3	Leu	102.1
GCA_000009185.1_ASM918v1	AM180088.1	32	2185756	2185672	Leu	GAG	0	0	72	37.4	34.6	Leu	110.7
GCA_000009185.1_ASM918v1	AM180088.1	33	2068931	2068861	Pro	GGG	0	0	48.1	24.1	24	Pro	74.6
GCA_000009185.1_ASM918v1	AM180088.1	34	1831569	1831487	Leu	TAG	0	0	71.5	43.1	28.4	Leu	100.3
GCA_000009185.1_ASM918v1	AM180088.1	35	1772528	1772457	Ala	TGC	0	0	76.4	50.8	25.6	Ala	102.7
GCA_000009185.1_ASM918v1	AM180088.1	36	1689734	1689660	Glu	CTC	0	0	64.6	29.6	35	Glu	106.2
GCA_000009185.1_ASM918v1	AM180088.1	37	1077666	1077591	Lys	TTT	0	0	70.6	50	20.6	Lys	94.4
GCA_000009185.1_ASM918v1	AM180088.1	38	760829	760757	Thr	CGT	0	0	67.5	32.6	34.9	Thr	89.5
GCA_000009185.1_ASM918v1	AM180088.1	39	725632	725562	Gly	TCC	0	0	79.9	58.7	21.2	Gly	96.3
GCA_000009185.1_ASM918v1	AM180088.1	40	586476	586403	Phe	GAA	0	0	76.8	50.4	26.4	Phe	107.5
GCA_000009185.1_ASM918v1	AM180088.1	41	536804	536732	Arg	GCG	0	0	53.6	26.7	26.9	His	66	IPD:-1.10
GCA_000009185.1_ASM918v1	AM180088.1	42	441214	441134	Ser	GGA	0	0	77.7	44.9	32.8	Ser	96.2
GCA_000009185.1_ASM918v1	AM180088.1	43	386951	386867	Ser	CGA	0	0	77.2	46.9	30.3	Ser	102.2
GCA_000009185.1_ASM918v1	AM180088.1	44	337477	337403	iMet	CAT	0	0	81.5	46.3	35.2	iMet	120.3
GCA_000009185.1_ASM918v1	AM180088.1	45	213942	213867	Lys	CTT	0	0	73.7	46.7	27	Lys	96.6
GCA_000009965.1_ASM996v1	AP006878.1	1	260557	260634	Lys	CTT	0	0	103	84.2	18.8	Lys	118.4
GCA_000009965.1_ASM996v1	AP006878.1	2	424153	424230	Ala	GGC	0	0	99.2	81.9	17.3	Ala	114.4
GCA_000009965.1_ASM996v1	AP006878.1	3	424241	424318	Val	GAC	0	0	95	71.1	23.9	Val	117.1
GCA_000009965.1_ASM996v1	AP006878.1	4	499262	499338	Arg	TCT	0	0	99.5	84.1	15.4	Arg	110.6
GCA_000009965.1_ASM996v1	AP006878.1	5	995072	995157	Ser	GCT	0	0	102.2	85.1	17.1	Ser	109.1
GCA_000009965.1_ASM996v1	AP006878.1	6	995180	995254	Cys	GCA	0	0	77.1	56	21.1	Cys	100.6
GCA_000009965.1_ASM996v1	AP006878.1	7	1095166	1095243	iMet	CAT	0	0	89.6	62.7	26.9	iMet	120.2
GCA_000009965.1_ASM996v1	AP006878.1	8	1128153	1128229	Thr	TGT	0	0	98.9	81.1	17.8	Thr	113.6
GCA_000009965.1_ASM996v1	AP006878.1	9	1201523	1201610	Leu	CAA	0	0	95.6	69.4	26.2	Leu	134.8
GCA_000009965.1_ASM996v1	AP006878.1	10	1240853	1240930	Arg	CCG	0	0	94.8	77.2	17.6	Arg	102.7
GCA_000009965.1_ASM996v1	AP006878.1	11	1249192	1249268	Thr	GGT	0	0	92.8	73.9	18.9	Thr	115.9
GCA_000009965.1_ASM996v1	AP006878.1	12	1249406	1249483	Pro	TGG	0	0	95.4	76.7	18.7	Pro	123.2
GCA_000009965.1_ASM996v1	AP006878.1	13	1311255	1311332	Arg	GCG	0	0	99	79.6	19.4	Arg	101.3
GCA_000009965.1_ASM996v1	AP006878.1	14	1320077	1320154	Arg	CCT	0	0	94.9	75.9	19	Arg	104.5
GCA_000009965.1_ASM996v1	AP006878.1	15	1499113	1499190	Arg	TCG	0	0	97.3	80.3	17	Arg	105.5
GCA_000009965.1_ASM996v1	AP006878.1	16	1769612	1769689	Asp	GTC	0	0	91	71.4	19.6	Asp	118.8
GCA_000009965.1_ASM996v1	AP006878.1	17	1910169	1910244	Gln	TTG	0	0	89.7	69.1	20.6	Gln	116.3
GCA_000009965.1_ASM996v1	AP006878.1	18	1913492	1913569	Tyr	GTA	0	0	91.8	66.6	25.2	Tyr	107.8
GCA_000009965.1_ASM996v1	AP006878.1	19	1945687	1945826	Trp	CCA	1945727	1945788	82.6	63.3	19.3	Trp	103.7	CI
GCA_000009965.1_ASM996v1	AP006878.1	20	2024406	2024482	Ala	TGC	0	0	98.5	81.2	17.3	Ala	118.1
GCA_000009965.1_ASM996v1	AP006878.1	21	2054776	2054852	Phe	GAA	0	0	93.2	77.2	16	Phe	113.6
GCA_000009965.1_ASM996v1	AP006878.1	22	2054865	2054942	Gly	TCC	0	0	98.8	80.4	18.4	Gly	116
GCA_000009965.1_ASM996v1	AP006878.1	23	2049973	2049896	Lys	TTT	0	0	106.4	89.8	16.6	Lys	118.4
GCA_000009965.1_ASM996v1	AP006878.1	24	1931485	1931408	Gly	CCC	0	0	97.1	77.9	19.2	Gly	116
GCA_000009965.1_ASM996v1	AP006878.1	25	1770090	1770013	Ala	CGC	0	0	101.8	83.9	17.9	Ala	112.7
GCA_000009965.1_ASM996v1	AP006878.1	26	1727255	1727178	Pro	CGG	0	0	88.7	66.7	22	Pro	120.1
GCA_000009965.1_ASM996v1	AP006878.1	27	1724444	1724368	His	GTG	0	0	89.9	69.1	20.8	His	108.9
GCA_000009965.1_ASM996v1	AP006878.1	28	1499020	1498945	Gln	CTG	0	0	89.1	67.2	21.9	Gln	117.9
GCA_000009965.1_ASM996v1	AP006878.1	29	1483825	1483748	Glu	CTC	0	0	99.2	80.2	19	Glu	128.4
GCA_000009965.1_ASM996v1	AP006878.1	30	1483734	1483657	Ile	GAT	0	0	100.9	82.9	18	Ile	119.1
GCA_000009965.1_ASM996v1	AP006878.1	31	1329038	1328952	Ser	TGA	0	0	94.5	68.8	25.7	Ser	107.5
GCA_000009965.1_ASM996v1	AP006878.1	32	1326676	1326589	Leu	CAG	0	0	94.4	70.6	23.8	Leu	132.2
GCA_000009965.1_ASM996v1	AP006878.1	33	1325061	1324984	Pro	GGG	0	0	88.2	70.1	18.1	Pro	120
GCA_000009965.1_ASM996v1	AP006878.1	34	1323082	1322995	Leu	TAA	0	0	92.6	64.8	27.8	Leu	135.2
GCA_000009965.1_ASM996v1	AP006878.1	35	1311151	1311075	Gly	GCC	0	0	92.1	72.1	20	Gly	109.3
GCA_000009965.1_ASM996v1	AP006878.1	36	1250374	1250287	Leu	TAG	0	0	93.8	70	23.8	Leu	132.7
GCA_000009965.1_ASM996v1	AP006878.1	37	1128059	1127984	Asn	GTT	0	0	95.2	76.7	18.5	Asn	115.6
GCA_000009965.1_ASM996v1	AP006878.1	38	1127977	1127900	Ile2	CAT	0	0	101.3	81.9	19.4	Ile2	124.7
GCA_000009965.1_ASM996v1	AP006878.1	39	1040863	1040777	Ser	CGA	0	0	96.3	76.5	19.8	Ser	113.7
GCA_000009965.1_ASM996v1	AP006878.1	40	686204	686097	Met	CAT	686165	686136	93.4	74.6	18.8	Met	115.4	CI
GCA_000009965.1_ASM996v1	AP006878.1	41	655905	655829	Val	TAC	0	0	89.8	65.8	24	Val	113.9
GCA_000009965.1_ASM996v1	AP006878.1	42	347219	347142	Glu	TTC	0	0	95.8	78.8	17	Glu	122.9
GCA_000009965.1_ASM996v1	AP006878.1	43	320157	320075	Arg	TCT	0	0	27.1	39.6	-12.5	Lys	21.4	pseudo,IPD:-8.20,trunc_start:17
GCA_000009965.1_ASM996v1	AP006878.1	44	307339	307263	Thr	CGT	0	0	95.9	80.4	15.5	Thr	105.2
GCA_000009965.1_ASM996v1	AP006878.1	45	262163	262077	Ser	GGA	0	0	90.7	69.3	21.4	Ser	110.9
GCA_000009965.1_ASM996v1	AP006878.1	46	260446	260359	Leu	GAG	0	0	92.3	68.5	23.8	Leu	132.9
GCA_000009965.1_ASM996v1	AP006878.1	47	86293	86216	Val	CAC	0	0	96.4	75.6	20.8	Val	122.8
GCA_000009965.1_ASM996v1	AP006878.1	48	62929	62858	Val	CAC	0	0	45.3	31	14.3	Val	83.4
GCA_000011005.1_ASM1100v1	AP011532.1	1	24762	24836	Pro	TGG	0	0	64.1	28.3	35.8	Pro	88.5
GCA_000011005.1_ASM1100v1	AP011532.1	2	63880	63955	Thr	GGT	0	0	85.4	55.3	30.1	Thr	108.7
GCA_000011005.1_ASM1100v1	AP011532.1	3	108223	108295	Ala	TGC	0	0	76.3	46.3	30	Ala	105.7
GCA_000011005.1_ASM1100v1	AP011532.1	4	152548	152624	Lys	CTT	0	0	94.2	71.6	22.6	Lys	114.9
GCA_000011005.1_ASM1100v1	AP011532.1	5	264230	264302	His	GTG	0	0	55.1	38.5	16.6	His	92.2
GCA_000011005.1_ASM1100v1	AP011532.1	6	422405	422479	Glu	TTC	0	0	78.8	58.2	20.6	Glu	118.1
GCA_000011005.1_ASM1100v1	AP011532.1	7	459615	459689	iMet	CAT	0	0	81.2	49.8	31.4	iMet	118.1
GCA_000011005.1_ASM1100v1	AP011532.1	8	559286	559360	Arg	CCT	0	0	83.4	69.9	13.5	Arg	96.8
GCA_000011005.1_ASM1100v1	AP011532.1	9	723502	723576	Glu	CTC	0	0	74.3	47.4	26.9	Glu	106.5
GCA_000011005.1_ASM1100v1	AP011532.1	10	810142	810215	Val	GAC	0	0	71.1	46	25.1	Val	102.4
GCA_000011005.1_ASM1100v1	AP011532.1	11	911441	911513	Gln	TTG	0	0	73.2	45.5	27.7	Gln	97.6
GCA_000011005.1_ASM1100v1	AP011532.1	12	927727	927798	Thr	CGT	0	0	81	60.8	20.2	Thr	102
GCA_000011005.1_ASM1100v1	AP011532.1	13	1095620	1095704	Leu	CAA	0	0	73.7	32.7	41	Leu	105.4
GCA_000011005.1_ASM1100v1	AP011532.1	14	1201288	1201361	Lys	TTT	0	0	83.2	57.7	25.5	Lys	109.5
GCA_000011005.1_ASM1100v1	AP011532.1	15	1373201	1373288	Leu	GAG	0	0	73.1	46.3	26.8	Leu	116.2
GCA_000011005.1_ASM1100v1	AP011532.1	16	1474594	1474668	Arg	TCT	0	0	85.5	69.8	15.7	Arg	101.8
GCA_000011005.1_ASM1100v1	AP011532.1	17	1474758	1474999	Trp	CCA	1474796	1474963	67.5	45.2	22.3	Trp	118.7	CI
GCA_000011005.1_ASM1100v1	AP011532.1	18	1500698	1500770	Cys	GCA	0	0	55.9	20.9	35	Cys	81.8
GCA_000011005.1_ASM1100v1	AP011532.1	19	1772221	1772292	Ala	GGC	0	0	64.2	31.6	32.6	Ala	98.1
GCA_000011005.1_ASM1100v1	AP011532.1	20	2006417	2006508	Tyr	GTA	2006456	2006472	71.3	33.5	37.8	Tyr	113	CI
GCA_000011005.1_ASM1100v1	AP011532.1	21	2006590	2006662	Asp	GTC	0	0	64.5	35.6	28.9	Asp	99.8
GCA_000011005.1_ASM1100v1	AP011532.1	22	2053446	2053518	Asn	GTT	0	0	65.1	32.8	32.3	Asn	108
GCA_000011005.1_ASM1100v1	AP011532.1	23	2053530	2053604	Ile2	CAT	0	0	79	60.5	18.5	Ile2	98.4
GCA_000011005.1_ASM1100v1	AP011532.1	24	2053668	2053740	Phe	GAA	0	0	67.4	40.2	27.2	Phe	101.2
GCA_000011005.1_ASM1100v1	AP011532.1	25	2214515	2214627	Ser	GGA	2214551	2214579	57.7	33	24.7	Ser	93.8	CI
GCA_000011005.1_ASM1100v1	AP011532.1	26	2221862	2221946	Leu	TAA	0	0	72.5	46	26.5	Leu	119
GCA_000011005.1_ASM1100v1	AP011532.1	27	2279365	2279438	Val	CAC	0	0	68.7	50.9	17.8	Val	100.2
GCA_000011005.1_ASM1100v1	AP011532.1	28	2388737	2388821	Ser	CGA	0	0	53	26.2	26.8	Ser	84.1
GCA_000011005.1_ASM1100v1	AP011532.1	29	2460049	2460132	Ser	GCT	0	0	69.6	36.1	33.5	Ser	90.3
GCA_000011005.1_ASM1100v1	AP011532.1	30	2485690	2485764	Thr	TGT	0	0	29.6	16.1	13.5	Asn	15.1	IPD:-0.70
GCA_000011005.1_ASM1100v1	AP011532.1	31	2564950	2565054	Met	CAT	2564989	2565018	70	47	23	Met	99.5	CI
GCA_000011005.1_ASM1100v1	AP011532.1	32	2598124	2598195	Gly	GCC	0	0	72.5	49	23.5	Gly	86.8
GCA_000011005.1_ASM1100v1	AP011532.1	33	2839856	2839927	Arg	CCG	0	0	73.5	50.4	23.1	Arg	86.4
GCA_000011005.1_ASM1100v1	AP011532.1	34	2622994	2622921	Arg	TCG	0	0	78.4	50.2	28.2	Arg	92.8
GCA_000011005.1_ASM1100v1	AP011532.1	35	2510365	2510291	Thr	TGT	0	0	65.9	33.6	32.3	Thr	83.7
GCA_000011005.1_ASM1100v1	AP011532.1	36	2471273	2471200	Val	TAC	0	0	61.2	43.5	17.7	Val	93.1
GCA_000011005.1_ASM1100v1	AP011532.1	37	2307912	2307828	Leu	CAG	0	0	70.9	45.6	25.3	Leu	122
GCA_000011005.1_ASM1100v1	AP011532.1	38	2044184	2044097	Leu	TAG	0	0	81.5	44.3	37.2	Leu	127.3
GCA_000011005.1_ASM1100v1	AP011532.1	39	2033089	2032990	Ile	GAT	2033064	2033040	93.7	67.8	25.9	Ile	114.8	NCI:1
GCA_000011005.1_ASM1100v1	AP011532.1	40	1899494	1899409	Ser	TGA	0	0	68.4	30.6	37.8	Ser	90.9
GCA_000011005.1_ASM1100v1	AP011532.1	41	1719776	1719704	Gln	CTG	0	0	71.6	42.6	29	Gln	96.6
GCA_000011005.1_ASM1100v1	AP011532.1	42	1660721	1660644	Pro	CGG	0	0	72.6	42.2	30.4	Pro	102
GCA_000011005.1_ASM1100v1	AP011532.1	43	1524875	1524803	Ala	TGC	0	0	76.3	46.3	30	Ala	105.7
GCA_000011005.1_ASM1100v1	AP011532.1	44	1403854	1403781	Thr	TGT	0	0	80.7	58.5	22.2	Thr	108.6
GCA_000011005.1_ASM1100v1	AP011532.1	45	646247	646176	Gly	CCC	0	0	63	39.5	23.5	Gly	82.5
GCA_000011005.1_ASM1100v1	AP011532.1	46	591099	591022	Pro	GGG	0	0	72.7	43.2	29.5	Pro	93.5
GCA_000011005.1_ASM1100v1	AP011532.1	47	306432	306361	Gly	TCC	0	0	66	37.3	28.7	Gly	78.9
GCA_000011005.1_ASM1100v1	AP011532.1	48	189582	189511	Ala	CGC	0	0	62.2	35	27.2	Ala	83
GCA_000011005.1_ASM1100v1	AP011532.1	49	45861	45790	Arg	GCG	0	0	74.6	47.7	26.9	Asp	87.8	IPD:-3.00
GCA_000011085.1_ASM1108v1	AY596297.1	1	49406	49490	Ser	GCT	0	0	69.7	40.8	28.9	Ser	86.9
GCA_000011085.1_ASM1108v1	AY596297.1	2	51834	51918	Leu	CAG	0	0	66.7	29.1	37.6	Leu	109
GCA_000011085.1_ASM1108v1	AY596297.1	3	460958	461031	Arg	CCT	0	0	83.2	62.4	20.8	Arg	88.6
GCA_000011085.1_ASM1108v1	AY596297.1	4	641901	641974	Lys	CTT	0	0	89	70.2	18.8	Lys	114.2
GCA_000011085.1_ASM1108v1	AY596297.1	5	646395	646575	Trp	CCA	646433	646539	66.5	44.2	22.3	Trp	103.4	CI
GCA_000011085.1_ASM1108v1	AY596297.1	6	750998	751082	Leu	TAG	0	0	79	47.4	31.6	Leu	114.8
GCA_000011085.1_ASM1108v1	AY596297.1	7	984958	985059	Undet	NNN	0	0	38.1	24.9	13.2	Cys	33.3
GCA_000011085.1_ASM1108v1	AY596297.1	8	1197384	1197458	Arg	TCG	0	0	67.6	47.7	19.9	Arg	81.7
GCA_000011085.1_ASM1108v1	AY596297.1	9	1302449	1302523	Val	CAC	0	0	61.8	26.8	35	Val	93.9
GCA_000011085.1_ASM1108v1	AY596297.1	10	1355959	1356033	Val	GAC	0	0	65.2	31.4	33.8	Val	96
GCA_000011085.1_ASM1108v1	AY596297.1	11	1443894	1443965	Gly	GCC	0	0	66.6	35.7	30.9	Gly	85.3
GCA_000011085.1_ASM1108v1	AY596297.1	12	1461231	1461375	Met	CAT	1461269	1461339	67.6	44.9	22.7	Met	112.1	CI
GCA_000011085.1_ASM1108v1	AY596297.1	13	2051784	2051856	Arg	GCG	0	0	58.4	28.7	29.7	His	69.8	IPD:-1.60
GCA_000011085.1_ASM1108v1	AY596297.1	14	2063268	2063341	Val	TAC	0	0	70	47.8	22.2	Val	96
GCA_000011085.1_ASM1108v1	AY596297.1	15	2063955	2064028	Phe	GAA	0	0	76.8	50.4	26.4	Phe	107.5
GCA_000011085.1_ASM1108v1	AY596297.1	16	2175970	2176042	Asp	GTC	0	0	71	43	28	Asp	105
GCA_000011085.1_ASM1108v1	AY596297.1	17	2176094	2176166	Asp	GTC	0	0	71	43	28	Asp	105
GCA_000011085.1_ASM1108v1	AY596297.1	18	2220975	2221045	Gly	CCC	0	0	77.7	53.8	23.9	Gly	94.5
GCA_000011085.1_ASM1108v1	AY596297.1	19	2436991	2437095	Arg	TCT	2437030	2437059	79.5	55.5	24	Arg	102.1	CI
GCA_000011085.1_ASM1108v1	AY596297.1	20	2445667	2445737	His	GTG	0	0	49.5	18.2	31.3	His	84.4
GCA_000011085.1_ASM1108v1	AY596297.1	21	2456306	2456378	Pro	TGG	0	0	61.8	34.6	27.2	Pro	87.8
GCA_000011085.1_ASM1108v1	AY596297.1	22	2633932	2634003	Ala	TGC	0	0	85.4	63.2	22.2	Ala	108.6
GCA_000011085.1_ASM1108v1	AY596297.1	23	2637802	2637877	Cys	GCA	0	0	70.3	44	26.3	Cys	95.9
GCA_000011085.1_ASM1108v1	AY596297.1	24	2873004	2873076	Pro	CGG	0	0	68	35.6	32.4	Pro	94
GCA_000011085.1_ASM1108v1	AY596297.1	25	2931489	2931562	Ile	GAT	0	0	71.5	48.6	22.9	Ile	102.4
GCA_000011085.1_ASM1108v1	AY596297.1	26	3104223	3104297	iMet	CAT	0	0	78.8	42	36.8	iMet	117.5
GCA_000011085.1_ASM1108v1	AY596297.1	27	2911451	2911367	Leu	TAA	0	0	79.7	55.6	24.1	Leu	121.5
GCA_000011085.1_ASM1108v1	AY596297.1	28	2650861	2650788	Lys	TTT	0	0	79.8	58.5	21.3	Lys	113.1
GCA_000011085.1_ASM1108v1	AY596297.1	29	2369936	2369864	Gln	CTG	0	0	53.3	11.8	41.5	Gln	83.7
GCA_000011085.1_ASM1108v1	AY596297.1	30	2237596	2237513	Ser	GGA	0	0	68.2	34.8	33.4	Ser	83.4
GCA_000011085.1_ASM1108v1	AY596297.1	31	2217640	2217569	Thr	GGT	0	0	71.4	44.7	26.7	Thr	93.3
GCA_000011085.1_ASM1108v1	AY596297.1	32	2146679	2146608	Ala	CGC	0	0	76.5	45.5	31	Ala	106.5
GCA_000011085.1_ASM1108v1	AY596297.1	33	2046544	2046472	Asn	GTT	0	0	59.9	39.9	20	Asn	100.2
GCA_000011085.1_ASM1108v1	AY596297.1	34	2046290	2046216	Ile2	CAT	0	0	82.2	59.3	22.9	Ile2	113.1
GCA_000011085.1_ASM1108v1	AY596297.1	35	1945576	1945504	Arg	CCG	0	0	69.6	47.3	22.3	Arg	79.1
GCA_000011085.1_ASM1108v1	AY596297.1	36	1796729	1796656	Tyr	GTA	0	0	70.6	33.2	37.4	Tyr	106.9
GCA_000011085.1_ASM1108v1	AY596297.1	37	1624366	1624294	Gln	TTG	0	0	70.1	39.7	30.4	Gln	106.9
GCA_000011085.1_ASM1108v1	AY596297.1	38	1517540	1517456	Ser	CGA	0	0	71.1	37	34.1	Ser	96.3
GCA_000011085.1_ASM1108v1	AY596297.1	39	1263995	1263924	Ala	GGC	0	0	69.1	40.3	28.8	Ala	105.7
GCA_000011085.1_ASM1108v1	AY596297.1	40	1247215	1247142	Thr	CGT	0	0	75.1	43.2	31.9	Thr	95.6
GCA_000011085.1_ASM1108v1	AY596297.1	41	970207	970133	Glu	TTC	0	0	65.6	39.2	26.4	Glu	115.3
GCA_000011085.1_ASM1108v1	AY596297.1	42	921485	921402	Leu	CAA	0	0	83.9	50.4	33.5	Leu	119.5
GCA_000011085.1_ASM1108v1	AY596297.1	43	751940	751856	Leu	GAG	0	0	72.8	39.3	33.5	Leu	114.3
GCA_000011085.1_ASM1108v1	AY596297.1	44	709124	709050	Glu	CTC	0	0	63.4	29.8	33.6	Glu	107.9
GCA_000011085.1_ASM1108v1	AY596297.1	45	533936	533866	Pro	GGG	0	0	53	31.5	21.5	Pro	83.1
GCA_000011085.1_ASM1108v1	AY596297.1	46	475693	475623	Gly	TCC	0	0	79.9	60.5	19.4	Gly	95.5
GCA_000011085.1_ASM1108v1	AY596297.1	47	99037	98954	Ser	TGA	0	0	66.3	37.6	28.7	Ser	90.6
GCA_000011085.1_ASM1108v1	AY596297.1	48	94345	94272	Thr	TGT	0	0	59.8	33.5	26.3	Thr	83.3
GCA_000011085.1_ASM1108v1	AY596298.1	1	95036	95109	Lys	TTT	0	0	54.1	36.2	17.9	Lys	69.6
GCA_000011085.1_ASM1108v1	AY596295.1	1	50859	50785	Glu	CTC	0	0	43	17.1	25.9	Glu	89.5
GCA_000011105.1_ASM1110v1	BA000001.2	1	6125	6202	Pro	CGG	0	0	94.8	76	18.8	Pro	121.3
GCA_000011105.1_ASM1110v1	BA000001.2	2	192530	192607	Ala	TGC	0	0	101.8	84.4	17.4	Ala	114.7
GCA_000011105.1_ASM1110v1	BA000001.2	3	483198	483275	Gly	GCC	0	0	94.6	70	24.6	Gly	109.8
GCA_000011105.1_ASM1110v1	BA000001.2	4	483329	483406	Arg	GCG	0	0	101	81.6	19.4	Arg	102.5
GCA_000011105.1_ASM1110v1	BA000001.2	5	505688	505763	Gln	CTG	0	0	89.1	67.2	21.9	Gln	117.9
GCA_000011105.1_ASM1110v1	BA000001.2	6	505823	505910	Leu	CAA	0	0	96.7	70	26.7	Leu	135.6
GCA_000011105.1_ASM1110v1	BA000001.2	7	522870	522956	Ser	CGA	0	0	92.1	78.1	14	Ser	110.7
GCA_000011105.1_ASM1110v1	BA000001.2	8	539375	539452	Glu	TTC	0	0	93.5	76.5	17	Glu	124.4
GCA_000011105.1_ASM1110v1	BA000001.2	9	555677	555754	Lys	TTT	0	0	104.9	89.1	15.8	Lys	122
GCA_000011105.1_ASM1110v1	BA000001.2	10	597231	597379	Trp	CCA	597271	597341	81.8	62.1	19.7	Trp	103.7	CI
GCA_000011105.1_ASM1110v1	BA000001.2	11	671854	671931	Arg	CCT	0	0	101.4	82.4	19	Arg	109.5
GCA_000011105.1_ASM1110v1	BA000001.2	12	896089	896176	Leu	CAG	0	0	94.2	69.2	25	Leu	134.9
GCA_000011105.1_ASM1110v1	BA000001.2	13	909699	909776	Tyr	GTA	0	0	91.8	66.6	25.2	Tyr	107.8
GCA_000011105.1_ASM1110v1	BA000001.2	14	1061495	1061571	Ala	CGC	0	0	101.9	83.7	18.2	Ala	121.2
GCA_000011105.1_ASM1110v1	BA000001.2	15	1319923	1320031	Met	CAT	1319962	1319992	91.9	75	16.9	Met	115.8	CI
GCA_000011105.1_ASM1110v1	BA000001.2	16	1329717	1329792	Asn	GTT	0	0	93.3	74.7	18.6	Asn	112.7
GCA_000011105.1_ASM1110v1	BA000001.2	17	1329802	1329879	Ile2	CAT	0	0	107.4	88.7	18.7	Ile2	127.5
GCA_000011105.1_ASM1110v1	BA000001.2	18	1615333	1615409	Val	TAC	0	0	95	74.2	20.8	Val	115.2
GCA_000011105.1_ASM1110v1	BA000001.2	19	1735806	1735729	Arg	TCG	0	0	99.5	82.6	16.9	Arg	107
GCA_000011105.1_ASM1110v1	BA000001.2	20	1676957	1676881	Arg	TCT	0	0	99.5	84.1	15.4	Arg	110.6
GCA_000011105.1_ASM1110v1	BA000001.2	21	1640468	1640392	His	GTG	0	0	92.5	72.4	20.1	His	113.1
GCA_000011105.1_ASM1110v1	BA000001.2	22	1518661	1518584	Asp	GTC	0	0	91.9	72.2	19.7	Asp	121.2
GCA_000011105.1_ASM1110v1	BA000001.2	23	1486374	1486297	Val	CAC	0	0	99	78.1	20.9	Val	121.5
GCA_000011105.1_ASM1110v1	BA000001.2	24	1450511	1450425	Ser	TGA	0	0	101.1	76.8	24.3	Ser	117.1
GCA_000011105.1_ASM1110v1	BA000001.2	25	1448168	1448081	Leu	TAG	0	0	93.5	68.5	25	Leu	135.3
GCA_000011105.1_ASM1110v1	BA000001.2	26	1446523	1446447	Pro	GGG	0	0	91	72.9	18.1	Pro	117.5
GCA_000011105.1_ASM1110v1	BA000001.2	27	1380660	1380584	Thr	TGT	0	0	100.4	82	18.4	Thr	114
GCA_000011105.1_ASM1110v1	BA000001.2	28	1380581	1380504	Pro	TGG	0	0	94.1	75.3	18.8	Pro	121.2
GCA_000011105.1_ASM1110v1	BA000001.2	29	1379771	1379695	Thr	GGT	0	0	97.3	79.1	18.2	Thr	113.9
GCA_000011105.1_ASM1110v1	BA000001.2	30	1358033	1357946	Leu	TAA	0	0	98	70.9	27.1	Leu	137.5
GCA_000011105.1_ASM1110v1	BA000001.2	31	1326096	1326010	Ser	GGA	0	0	97.6	76.5	21.1	Ser	113.9
GCA_000011105.1_ASM1110v1	BA000001.2	32	1190775	1190699	Thr	CGT	0	0	97.7	76.3	21.4	Thr	106.1
GCA_000011105.1_ASM1110v1	BA000001.2	33	1190654	1190568	Ser	GCT	0	0	99.4	87.5	11.9	Ser	111.2
GCA_000011105.1_ASM1110v1	BA000001.2	34	1190554	1190480	Cys	GCA	0	0	77.8	56.6	21.2	Cys	102.5
GCA_000011105.1_ASM1110v1	BA000001.2	35	1181115	1181038	Lys	CTT	0	0	103.9	85.2	18.7	Lys	119.3
GCA_000011105.1_ASM1110v1	BA000001.2	36	1163638	1163551	Leu	GAG	0	0	93.6	68.6	25	Leu	135.3
GCA_000011105.1_ASM1110v1	BA000001.2	37	1140876	1140799	Glu	CTC	0	0	99.2	80.2	19	Glu	128.4
GCA_000011105.1_ASM1110v1	BA000001.2	38	1140795	1140718	Ile	GAT	0	0	101.2	83.1	18.1	Ile	122.2
GCA_000011105.1_ASM1110v1	BA000001.2	39	1039308	1039231	Arg	CCG	0	0	104.3	86.3	18	Arg	105.9
GCA_000011105.1_ASM1110v1	BA000001.2	40	836701	836624	Gly	CCC	0	0	100.4	82	18.4	Gly	115.9
GCA_000011105.1_ASM1110v1	BA000001.2	41	613172	613095	Ala	GGC	0	0	99.2	81.9	17.3	Ala	114.4
GCA_000011105.1_ASM1110v1	BA000001.2	42	613082	613005	Val	GAC	0	0	96	72	24	Val	117.3
GCA_000011105.1_ASM1110v1	BA000001.2	43	432383	432308	Gln	TTG	0	0	89.7	69.1	20.6	Gln	116.3
GCA_000011105.1_ASM1110v1	BA000001.2	44	274213	274136	iMet	CAT	0	0	89.6	62.7	26.9	iMet	120.2
GCA_000011105.1_ASM1110v1	BA000001.2	45	127251	127175	Phe	GAA	0	0	95.4	77.2	18.2	Phe	114
GCA_000011105.1_ASM1110v1	BA000001.2	46	127167	127090	Gly	TCC	0	0	99.7	81.2	18.5	Gly	111.7
GCA_000011125.1_ASM1112v1	BA000002.3	1	198449	198526	Arg	CCG	0	0	107.9	92.3	15.6	Arg	119.1
GCA_000011125.1_ASM1112v1	BA000002.3	2	334925	335001	Ala	CGC	0	0	103.3	85.7	17.6	Ala	122.9
GCA_000011125.1_ASM1112v1	BA000002.3	3	372080	372278	Asp	GTC	372120	372240	86.6	68.5	18.1	Asp	115.7	CI
GCA_000011125.1_ASM1112v1	BA000002.3	4	428497	428611	Ile2	CAT	428535	428572	100.7	82.1	18.6	Ile2	130.4	CI
GCA_000011125.1_ASM1112v1	BA000002.3	5	446761	446848	Leu	CAA	0	0	95.4	67	28.4	Leu	119.8
GCA_000011125.1_ASM1112v1	BA000002.3	6	542607	542684	Val	TAC	0	0	97.9	78.4	19.5	Val	123.9
GCA_000011125.1_ASM1112v1	BA000002.3	7	580606	580733	Leu	CAA	0	0	42.5	37.6	4.9	Leu	69.2	pseudo,trunc_start:17
GCA_000011125.1_ASM1112v1	BA000002.3	8	584144	584222	Arg	GCG	0	0	105.7	90.2	15.5	Arg	114.8
GCA_000011125.1_ASM1112v1	BA000002.3	9	606038	606114	Ile	GAT	0	0	108.6	89.7	18.9	Ile2	127.8	IPD:-0.50
GCA_000011125.1_ASM1112v1	BA000002.3	10	898971	899040	Thr	TGT	0	0	39.8	37.8	2	Thr	44.3	pseudo,trunc_start:3
GCA_000011125.1_ASM1112v1	BA000002.3	11	1011525	1011646	Arg	TCT	1011564	1011607	91.1	75.6	15.5	Arg	118.5	CI
GCA_000011125.1_ASM1112v1	BA000002.3	12	1026344	1026420	iMet	CAT	0	0	98.9	72.8	26.1	iMet	121.5
GCA_000011125.1_ASM1112v1	BA000002.3	13	1139987	1140064	Glu	CTC	0	0	98.8	80.6	18.2	Glu	120.4
GCA_000011125.1_ASM1112v1	BA000002.3	14	1176267	1176379	Lys	TTT	1176313	1176348	106.2	89.6	16.6	Lys	126.5	NCI:1
GCA_000011125.1_ASM1112v1	BA000002.3	15	1277182	1277259	Val	GAC	0	0	98	78.4	19.6	Val	123
GCA_000011125.1_ASM1112v1	BA000002.3	16	1665596	1665674	Arg	TCG	0	0	102.9	87.3	15.6	Arg	113.1
GCA_000011125.1_ASM1112v1	BA000002.3	17	1528663	1528585	Gly	TCC	0	0	101.7	86.1	15.6	Gly	114.4
GCA_000011125.1_ASM1112v1	BA000002.3	18	1486515	1486440	Gln	CTG	0	0	87.1	66.8	20.3	Gln	111.1
GCA_000011125.1_ASM1112v1	BA000002.3	19	1462307	1462194	Tyr	GTA	1462271	1462233	85	63.1	21.9	Tyr	120.1	CI
GCA_000011125.1_ASM1112v1	BA000002.3	20	1422799	1422722	His	GTG	0	0	103.5	86.3	17.2	His	114.7
GCA_000011125.1_ASM1112v1	BA000002.3	21	1391457	1391362	Cys	GCA	1391419	1391402	83.2	68	15.2	Cys	107.6	CI
GCA_000011125.1_ASM1112v1	BA000002.3	22	1391318	1391241	Glu	TTC	0	0	98.1	79.9	18.2	Glu	120.4
GCA_000011125.1_ASM1112v1	BA000002.3	23	1295880	1295793	Leu	CAG	0	0	96.7	66.7	30	Leu	136
GCA_000011125.1_ASM1112v1	BA000002.3	24	1275750	1275673	Arg	CCT	0	0	106	88.6	17.4	Arg	116.1
GCA_000011125.1_ASM1112v1	BA000002.3	25	1194213	1194137	Ala	TGC	0	0	104.2	88.3	15.9	Ala	119.7
GCA_000011125.1_ASM1112v1	BA000002.3	26	1178929	1178842	Leu	GAG	0	0	96.1	66.1	30	Leu	136.4
GCA_000011125.1_ASM1112v1	BA000002.3	27	1163580	1163492	Ser	GGA	0	0	87.3	59	28.3	Ser	102.3
GCA_000011125.1_ASM1112v1	BA000002.3	28	1161734	1161620	Pro	GGG	1161695	1161659	82	63.9	18.1	Pro	117.6	CI
GCA_000011125.1_ASM1112v1	BA000002.3	29	997237	997162	Thr	GGT	0	0	98.3	79.6	18.7	Thr	111.3
GCA_000011125.1_ASM1112v1	BA000002.3	30	986027	985949	Gly	CCC	0	0	102.4	86.8	15.6	Gly	114.3
GCA_000011125.1_ASM1112v1	BA000002.3	31	942051	941976	Gln	TTG	0	0	85.2	66.1	19.1	Gln	107.2
GCA_000011125.1_ASM1112v1	BA000002.3	32	881960	881886	Phe	GAA	0	0	100.1	81.8	18.3	Phe	115.8
GCA_000011125.1_ASM1112v1	BA000002.3	33	872084	871996	Ser	TGA	0	0	87.9	65	22.9	Ser	104
GCA_000011125.1_ASM1112v1	BA000002.3	34	492006	491919	Leu	TAA	0	0	96.4	68.1	28.3	Leu	135.4
GCA_000011125.1_ASM1112v1	BA000002.3	35	478212	478150	Undet	NNN	0	0	37.6	25.5	12.1	Leu	27.5	trunc_start:22
GCA_000011125.1_ASM1112v1	BA000002.3	36	467913	467835	Gly	GCC	0	0	103.1	87.8	15.3	Gly	115.4
GCA_000011125.1_ASM1112v1	BA000002.3	37	455727	455651	Ala	GGC	0	0	99.6	83.6	16	Ala	119
GCA_000011125.1_ASM1112v1	BA000002.3	38	403103	402990	Trp	CCA	403072	403036	105.6	87.1	18.5	Trp	112.6	NCI:1
GCA_000011125.1_ASM1112v1	BA000002.3	39	402462	402386	Asn	GTT	0	0	98.5	81.4	17.1	Asn	113.6
GCA_000011125.1_ASM1112v1	BA000002.3	40	369232	369145	Leu	TAG	0	0	96	66.1	29.9	Leu	136.4
GCA_000011125.1_ASM1112v1	BA000002.3	41	340125	340001	Ser	CGA	340087	340052	73.8	51.1	22.7	Ser	102	CI
GCA_000011125.1_ASM1112v1	BA000002.3	42	339994	339917	Pro	TGG	0	0	97.7	80.4	17.3	Pro	117
GCA_000011125.1_ASM1112v1	BA000002.3	43	330242	330165	Val	CAC	0	0	98.6	79.1	19.5	Val	123.9
GCA_000011125.1_ASM1112v1	BA000002.3	44	295529	295405	Met	CAT	295491	295444	98.6	81.8	16.8	Met	113.9	CI
GCA_000011125.1_ASM1112v1	BA000002.3	45	295325	295231	Thr	TGT	295303	295285	98.5	81.9	16.6	Thr	114.1	NCI:1
GCA_000011125.1_ASM1112v1	BA000002.3	46	236428	236316	Lys	CTT	236382	236347	109.1	92.5	16.6	Lys	129.1	NCI:1
GCA_000011125.1_ASM1112v1	BA000002.3	47	192778	192691	Ser	GCT	0	0	94.1	72.6	21.5	Ser	102.8
GCA_000011125.1_ASM1112v1	BA000002.3	48	150360	150239	Pro	CGG	150326	150283	95.7	78.4	17.3	Pro	116.3	NCI:1
GCA_000011125.1_ASM1112v1	BA000002.3	49	125186	125063	Thr	CGT	125150	125102	92.2	76	16.2	Thr	118.2	CI
GCA_000011185.1_ASM1118v1	BA000011.4	1	143286	143357	Ala	TGC	0	0	81	55.8	25.2	Ala	104.6
GCA_000011185.1_ASM1118v1	BA000011.4	2	271409	271481	Thr	TGT	0	0	55.6	28.8	26.8	Thr	83.4
GCA_000011185.1_ASM1118v1	BA000011.4	3	325114	325186	Pro	TGG	0	0	72.9	51.6	21.3	Pro	100.5
GCA_000011185.1_ASM1118v1	BA000011.4	4	451837	451911	Glu	TTC	0	0	68.8	51.1	17.7	Glu	108.6
GCA_000011185.1_ASM1118v1	BA000011.4	5	507975	508061	Gly	CCC	508013	508026	68.3	38.6	29.7	Gly	93	CI
GCA_000011185.1_ASM1118v1	BA000011.4	6	525553	525633	Ser	TGA	0	0	74.1	50.9	23.2	Ser	99.9
GCA_000011185.1_ASM1118v1	BA000011.4	7	551951	552023	Gly	GCC	0	0	74	52.4	21.6	Gly	80.6
GCA_000011185.1_ASM1118v1	BA000011.4	8	567610	567683	Thr	GGT	0	0	75.7	58	17.7	Thr	99.7
GCA_000011185.1_ASM1118v1	BA000011.4	9	574121	574193	Pro	CGG	0	0	73.3	46.4	26.9	Pro	97.7
GCA_000011185.1_ASM1118v1	BA000011.4	10	1118192	1118276	Leu	TAA	0	0	81.9	51.8	30.1	Leu	122.1
GCA_000011185.1_ASM1118v1	BA000011.4	11	1139566	1139650	Leu	CAA	0	0	76.6	40.8	35.8	Leu	116.4
GCA_000011185.1_ASM1118v1	BA000011.4	12	1183058	1183129	His	GTG	0	0	63.6	43.7	19.9	His	101.3
GCA_000011185.1_ASM1118v1	BA000011.4	13	1188104	1188176	Pro	GGG	0	0	72.3	43.6	28.7	Pro	102.5
GCA_000011185.1_ASM1118v1	BA000011.4	14	1231952	1232026	iMet	CAT	0	0	79.2	53.6	25.6	iMet	114.8
GCA_000011185.1_ASM1118v1	BA000011.4	15	1248634	1248705	Cys	GCA	0	0	56.8	21.8	35	Cys	82.3
GCA_000011185.1_ASM1118v1	BA000011.4	16	1440856	1440995	Trp	CCA	1440892	1440960	55.7	28.7	27	Trp	83.4	CI
GCA_000011185.1_ASM1118v1	BA000011.4	17	1477812	1477886	Arg	TCT	0	0	66.9	46.6	20.3	Arg	81.6
GCA_000011185.1_ASM1118v1	BA000011.4	18	1569162	1569091	Ala	CGC	0	0	86.8	61.6	25.2	Ala	111.4
GCA_000011185.1_ASM1118v1	BA000011.4	19	1521804	1521722	Ser	CGA	0	0	71.1	43	28.1	Ser	99
GCA_000011185.1_ASM1118v1	BA000011.4	20	1494826	1494755	Ala	GGC	0	0	70	38.4	31.6	Ala	102.9
GCA_000011185.1_ASM1118v1	BA000011.4	21	1351095	1351023	Gly	TCC	0	0	68.8	41.8	27	Gly	84.1
GCA_000011185.1_ASM1118v1	BA000011.4	22	1311796	1311710	Met	CAT	1311759	1311746	69.4	53.4	16	Met	98.4	CI
GCA_000011185.1_ASM1118v1	BA000011.4	23	1247190	1247118	Val	TAC	0	0	71.9	52.8	19.1	Val	96.9
GCA_000011185.1_ASM1118v1	BA000011.4	24	1241835	1241762	Lys	TTT	0	0	81.4	60.9	20.5	Lys	109.1
GCA_000011185.1_ASM1118v1	BA000011.4	25	1131366	1131285	Ser	GCT	0	0	78.6	50.2	28.4	Ser	98.9
GCA_000011185.1_ASM1118v1	BA000011.4	26	1098176	1098092	Leu	TAG	0	0	61.3	39.9	21.4	Leu	104.4
GCA_000011185.1_ASM1118v1	BA000011.4	27	1089277	1089194	Leu	CAG	0	0	65	40.5	24.5	Leu	101
GCA_000011185.1_ASM1118v1	BA000011.4	28	1061594	1061497	Tyr	GTA	1061557	1061533	69.7	40.3	29.4	Tyr	104.1	CI
GCA_000011185.1_ASM1118v1	BA000011.4	29	1021317	1021245	Thr	CGT	0	0	53.6	26.8	26.8	Thr	82.4
GCA_000011185.1_ASM1118v1	BA000011.4	30	841252	841180	Asn	GTT	0	0	63.6	36.2	27.4	Asn	99
GCA_000011185.1_ASM1118v1	BA000011.4	31	841178	841105	Ile2	CAT	0	0	75.1	49.6	25.5	Ile2	94.6
GCA_000011185.1_ASM1118v1	BA000011.4	32	741216	741143	Arg	TCG	0	0	60.1	42.2	17.9	Arg	83.8
GCA_000011185.1_ASM1118v1	BA000011.4	33	708186	708114	Asp	GTC	0	0	74.2	56.1	18.1	Asp	105.2
GCA_000011185.1_ASM1118v1	BA000011.4	34	483188	483116	Arg	CCG	0	0	66.4	46.5	19.9	Arg	78.1
GCA_000011185.1_ASM1118v1	BA000011.4	35	436949	436866	Ser	GGA	0	0	75.2	43.1	32.1	Ser	101.5
GCA_000011185.1_ASM1118v1	BA000011.4	36	433376	433302	Ile	GAT	0	0	77.3	48	29.3	Ile	96
GCA_000011185.1_ASM1118v1	BA000011.4	37	415313	415242	Val	GAC	0	0	75.2	54.7	20.5	Val	101.1
GCA_000011185.1_ASM1118v1	BA000011.4	38	385411	385338	Arg	GCG	0	0	68.4	48.8	19.6	Arg	76.3
GCA_000011185.1_ASM1118v1	BA000011.4	39	331177	331105	Gln	CTG	0	0	63.9	30.9	33	Gln	101.8
GCA_000011185.1_ASM1118v1	BA000011.4	40	312617	312543	Arg	CCT	0	0	75	47.9	27.1	Arg	87.1
GCA_000011185.1_ASM1118v1	BA000011.4	41	291797	291724	Lys	CTT	0	0	81	54.8	26.2	Lys	105.8
GCA_000011185.1_ASM1118v1	BA000011.4	42	261519	261447	Val	CAC	0	0	65.4	37.6	27.8	Val	92
GCA_000011185.1_ASM1118v1	BA000011.4	43	226360	226286	Glu	CTC	0	0	62	41.9	20.1	Glu	111.5
GCA_000011185.1_ASM1118v1	BA000011.4	44	135403	135331	Phe	GAA	0	0	69.6	46.7	22.9	Phe	95.2
GCA_000011185.1_ASM1118v1	BA000011.4	45	84957	84885	Gln	TTG	0	0	61.3	26.5	34.8	Gln	97.3
GCA_000011185.1_ASM1118v1	BA000011.4	46	63598	63514	Leu	GAG	0	0	68.9	42.5	26.4	Leu	111.3
GCA_000011205.1_ASM1120v1	BA000023.2	1	211719	211819	Lys	CTT	211757	211783	95.7	79.1	16.6	Lys	125.7	CI
GCA_000011205.1_ASM1120v1	BA000023.2	2	280749	280824	Asp	GTC	0	0	94	77.3	16.7	Asp	106.4
GCA_000011205.1_ASM1120v1	BA000023.2	3	282974	283057	Ser	GGA	0	0	78.4	46.5	31.9	Ser	99.3
GCA_000011205.1_ASM1120v1	BA000023.2	4	323746	323819	Ala	GGC	0	0	91.1	73.7	17.4	Ala	112
GCA_000011205.1_ASM1120v1	BA000023.2	5	328475	328549	Arg	TCG	0	0	97.7	80.2	17.5	Arg	111.7
GCA_000011205.1_ASM1120v1	BA000023.2	6	355127	355201	Val	TAC	0	0	90.4	70.7	19.7	Val	111.9
GCA_000011205.1_ASM1120v1	BA000023.2	7	361020	361112	Ile2	CAT	361058	361076	92	75	17	Ile2	118.6	CI
GCA_000011205.1_ASM1120v1	BA000023.2	8	361250	361342	Tyr	GTA	361288	361306	79	56.5	22.5	Tyr	112.1	CI
GCA_000011205.1_ASM1120v1	BA000023.2	9	367006	367116	Ser	CGA	367044	367069	76.1	46.7	29.4	Ser	104.3	CI
GCA_000011205.1_ASM1120v1	BA000023.2	10	367158	367258	Leu	CAG	367198	367213	70.3	45.2	25.1	Leu	115.8	CI
GCA_000011205.1_ASM1120v1	BA000023.2	11	416128	416222	Ser	TGA	416166	416176	73	45.7	27.3	Ser	103.8	CI
GCA_000011205.1_ASM1120v1	BA000023.2	12	418363	418438	Gly	CCC	0	0	90.6	74.9	15.7	Gly	106.1
GCA_000011205.1_ASM1120v1	BA000023.2	13	419065	419155	Phe	GAA	419103	419119	83.7	65.7	18	Phe	116	CI
GCA_000011205.1_ASM1120v1	BA000023.2	14	462371	462454	Leu	TAA	0	0	79.9	51.1	28.8	Leu	120.5
GCA_000011205.1_ASM1120v1	BA000023.2	15	927324	927397	Ala	TGC	0	0	98.3	81	17.3	Ala	113.6
GCA_000011205.1_ASM1120v1	BA000023.2	16	933997	934103	Undet	NNN	0	0	28	29	-1	Val	6.8	pseudo
GCA_000011205.1_ASM1120v1	BA000023.2	17	936179	936268	Ile	GAT	936217	936232	90.7	74.3	16.4	Ile	118.3	CI
GCA_000011205.1_ASM1120v1	BA000023.2	18	944046	944120	Thr	GGT	0	0	93.4	71.3	22.1	Thr	108.8
GCA_000011205.1_ASM1120v1	BA000023.2	19	1201508	1201599	Thr	TGT	1201547	1201563	86.9	67.8	19.1	Thr	108.4	CI
GCA_000011205.1_ASM1120v1	BA000023.2	20	1304843	1304939	Leu	CAA	1304882	1304894	73.4	43.7	29.7	Leu	118.4	CI
GCA_000011205.1_ASM1120v1	BA000023.2	21	1366019	1366091	Gln	TTG	0	0	70.4	46.6	23.8	Gln	87.4
GCA_000011205.1_ASM1120v1	BA000023.2	22	1719268	1719343	Gly	GCC	0	0	92.3	80.2	12.1	Val	105.6	IPD:-2.70
GCA_000011205.1_ASM1120v1	BA000023.2	23	2088271	2088401	Trp	CCA	2088309	2088365	84.3	64.6	19.7	Ile2	92.9	IPD:-0.60,CI
GCA_000011205.1_ASM1120v1	BA000023.2	24	2105122	2105197	Pro	TGG	0	0	90.7	69.1	21.6	Pro	105
GCA_000011205.1_ASM1120v1	BA000023.2	25	2190884	2190959	Pro	CGG	0	0	91.6	70.9	20.7	Pro	106.5
GCA_000011205.1_ASM1120v1	BA000023.2	26	2190961	2191034	Ala	CGC	0	0	96.5	79.2	17.3	Ala	112.3
GCA_000011205.1_ASM1120v1	BA000023.2	27	2204279	2204354	Gly	TCC	0	0	88.3	71.2	17.1	Gly	103.5
GCA_000011205.1_ASM1120v1	BA000023.2	28	2270483	2270573	Arg	TCT	2270522	2270537	91.1	73.7	17.4	Arg	111.3	CI
GCA_000011205.1_ASM1120v1	BA000023.2	29	2241492	2241417	Asn	GTT	0	0	91.6	71.3	20.3	Asn	120.8
GCA_000011205.1_ASM1120v1	BA000023.2	30	2064049	2063961	Ser	GCT	0	0	91	71.6	19.4	Ser	108.7
GCA_000011205.1_ASM1120v1	BA000023.2	31	1429759	1429685	Arg	CCG	0	0	92	73.3	18.7	Arg	100
GCA_000011205.1_ASM1120v1	BA000023.2	32	1370683	1370585	Arg	CCT	1370644	1370621	91.6	74.1	17.5	Arg	111.3	CI
GCA_000011205.1_ASM1120v1	BA000023.2	33	1355777	1355691	Met	CAT	1355738	1355727	92.3	74.4	17.9	Met	108.7	CI
GCA_000011205.1_ASM1120v1	BA000023.2	34	1257721	1257634	Arg	GCG	1257682	1257670	84.3	66.8	17.5	Arg	106.4	CI
GCA_000011205.1_ASM1120v1	BA000023.2	35	914044	913951	Pro	GGG	914004	913987	79.7	59.6	20.1	Pro	111.7	CI
GCA_000011205.1_ASM1120v1	BA000023.2	36	482657	482554	Leu	GAG	482624	482606	80.8	49.8	31	Leu	120.5	NCI:1
GCA_000011205.1_ASM1120v1	BA000023.2	37	465388	465288	Leu	TAG	465348	465333	69.6	44.6	25	Leu	116.2	CI
GCA_000011205.1_ASM1120v1	BA000023.2	38	371173	371083	Glu	CTC	371150	371135	95.6	77.4	18.2	Glu	112.4	NCI:1
GCA_000011205.1_ASM1120v1	BA000023.2	39	362002	361928	Val	GAC	0	0	87.9	68.3	19.6	Val	112.4
GCA_000011205.1_ASM1120v1	BA000023.2	40	306779	306682	Thr	CGT	306741	306718	88.6	71.8	16.8	Thr	107.2	CI
GCA_000011205.1_ASM1120v1	BA000023.2	41	280608	280511	iMet	CAT	280570	280547	85.7	60.1	25.6	iMet	114	CI
GCA_000011205.1_ASM1120v1	BA000023.2	42	274313	274239	His	GTG	0	0	88.9	67.5	21.4	His	100
GCA_000011205.1_ASM1120v1	BA000023.2	43	226355	226268	Cys	GCA	226318	226305	61.6	43.5	18.1	Cys	97.1	CI
GCA_000011205.1_ASM1120v1	BA000023.2	44	224532	224458	Val	CAC	0	0	82.8	60.1	22.7	Val	107.9
GCA_000011205.1_ASM1120v1	BA000023.2	45	208281	208183	Lys	TTT	208243	208219	95	78.5	16.5	Lys	125.8	CI
GCA_000011205.1_ASM1120v1	BA000023.2	46	191251	191161	Glu	TTC	191228	191213	94.6	76.4	18.2	Glu	120.9	NCI:1
GCA_000011205.1_ASM1120v1	BA000023.2	47	168985	168913	Gln	CTG	0	0	71.1	47.3	23.8	Gln	87.5
GCA_000011585.1_ASM1158v1	BX950229.1	1	82518	82593	Gln	TTG	0	0	69.8	40.7	29.1	Gln	104.8
GCA_000011585.1_ASM1158v1	BX950229.1	2	112878	112951	Thr	TGT	0	0	88.8	70.1	18.7	Thr	112.7
GCA_000011585.1_ASM1158v1	BX950229.1	3	112998	113074	Pro	TGG	0	0	69.7	44.9	24.8	Pro	95.2
GCA_000011585.1_ASM1158v1	BX950229.1	4	113083	113156	Tyr	GTA	0	0	79	52.6	26.4	Tyr	104.5
GCA_000011585.1_ASM1158v1	BX950229.1	5	113173	113246	Lys	TTT	0	0	87.2	66.4	20.8	Lys	116.3
GCA_000011585.1_ASM1158v1	BX950229.1	6	113418	113492	Asp	GTC	0	0	70.9	45.4	25.5	Asp	100.3
GCA_000011585.1_ASM1158v1	BX950229.1	7	113526	113599	Lys	TTT	0	0	87.2	66.4	20.8	Lys	116.3
GCA_000011585.1_ASM1158v1	BX950229.1	8	113620	113694	Asp	GTC	0	0	70.9	45.4	25.5	Asp	100.3
GCA_000011585.1_ASM1158v1	BX950229.1	9	197613	197697	Leu	TAA	0	0	75.6	43.9	31.7	Leu	119.8
GCA_000011585.1_ASM1158v1	BX950229.1	10	335487	335564	Arg	TCT	0	0	81.1	71.5	9.6	Arg	96.4
GCA_000011585.1_ASM1158v1	BX950229.1	11	335592	335666	Glu	TTC	0	0	71.3	45.1	26.2	Glu	114.2
GCA_000011585.1_ASM1158v1	BX950229.1	12	339245	339321	Val	GAC	0	0	64.7	31.7	33	Val	98.9
GCA_000011585.1_ASM1158v1	BX950229.1	13	454031	454115	Ser	GCT	0	0	79.6	48.7	30.9	Ser	95.5
GCA_000011585.1_ASM1158v1	BX950229.1	14	700097	700170	Arg	GCG	0	0	70.5	46.7	23.8	Arg	83.4
GCA_000011585.1_ASM1158v1	BX950229.1	15	1263591	1263665	Arg	TCG	0	0	75.2	59.6	15.6	Arg	89.8
GCA_000011585.1_ASM1158v1	BX950229.1	16	1305759	1305846	Ser	GGA	0	0	75.1	42.9	32.2	Ser	93.9
GCA_000011585.1_ASM1158v1	BX950229.1	17	1309452	1309525	Pro	GGG	0	0	61.1	45.4	15.7	Pro	87.8
GCA_000011585.1_ASM1158v1	BX950229.1	18	1497882	1497956	Ile	GAT	0	0	90.9	65.4	25.5	Ile	107.7
GCA_000011585.1_ASM1158v1	BX950229.1	19	1507940	1508054	Met	CAT	1507979	1508018	79.3	56.6	22.7	Met	103.7	CI
GCA_000011585.1_ASM1158v1	BX950229.1	20	1601495	1601568	Phe	GAA	0	0	79.7	47.6	32.1	Phe	101.5
GCA_000011585.1_ASM1158v1	BX950229.1	21	1644096	1644185	SeC	TCA	0	0	143.5	0	0	SeC	143.5
GCA_000011585.1_ASM1158v1	BX950229.1	22	1627676	1627513	Trp	CCA	1627636	1627548	59.8	30.6	29.2	Trp	77.5	CI
GCA_000011585.1_ASM1158v1	BX950229.1	23	1601378	1601302	Asn	GTT	0	0	63	33.3	29.7	Asn	95.5
GCA_000011585.1_ASM1158v1	BX950229.1	24	1601263	1601189	Ile2	CAT	0	0	90.1	67.7	22.4	Ile2	114.3
GCA_000011585.1_ASM1158v1	BX950229.1	25	1601174	1601100	Glu	TTC	0	0	71.3	45.1	26.2	Glu	114.2
GCA_000011585.1_ASM1158v1	BX950229.1	26	1601086	1601002	Leu	TAG	0	0	79	48.3	30.7	Leu	110.7
GCA_000011585.1_ASM1158v1	BX950229.1	27	1600972	1600898	His	GTG	0	0	63.2	49	14.2	His	101.8
GCA_000011585.1_ASM1158v1	BX950229.1	28	1507810	1507726	Leu	GAG	0	0	66.9	40.1	26.8	Leu	114.2
GCA_000011585.1_ASM1158v1	BX950229.1	29	1431129	1431053	Val	TAC	0	0	71.1	38.3	32.8	Val	94
GCA_000011585.1_ASM1158v1	BX950229.1	30	1305357	1305284	Cys	GCA	0	0	53.7	34.4	19.3	Cys	83.3
GCA_000011585.1_ASM1158v1	BX950229.1	31	1269120	1269048	Gly	GCC	0	0	69.9	44.3	25.6	Gly	79.8
GCA_000011585.1_ASM1158v1	BX950229.1	32	1269029	1268957	Gly	TCC	0	0	79.8	57	22.8	Gly	92.1
GCA_000011585.1_ASM1158v1	BX950229.1	33	1049964	1049891	Ala	GGC	0	0	68.4	43.2	25.2	Ala	93.5
GCA_000011585.1_ASM1158v1	BX950229.1	34	773511	773425	Ser	TGA	0	0	63.2	51.7	11.5	Ser	82.2
GCA_000011585.1_ASM1158v1	BX950229.1	35	383965	383887	iMet	CAT	0	0	85.3	49.8	35.5	iMet	113.9
GCA_000011585.1_ASM1158v1	BX950229.1	36	383800	383722	iMet	CAT	0	0	85.3	49.8	35.5	iMet	113.9
GCA_000011585.1_ASM1158v1	BX950229.1	37	82258	82185	Thr	GGT	0	0	80.9	51.2	29.7	Thr	103.1
GCA_000011585.1_ASM1158v1	BX950229.1	38	40430	40358	Ala	TGC	0	0	82.3	67.8	14.5	Ala	106.5
GCA_000012285.1_ASM1228v1	CP000077.1	1	395126	395216	Glu	TTC	395149	395164	94.6	76.4	18.2	Glu	120.9	NCI:1
GCA_000012285.1_ASM1228v1	CP000077.1	2	427589	427656	Asp	GTC	0	0	44.7	42.1	2.6	Asp	81.5	pseudo,trunc_start:23
GCA_000012285.1_ASM1228v1	CP000077.1	3	430670	430742	Asp	GTC	0	0	91.4	74.8	16.6	Asp	105.6
GCA_000012285.1_ASM1228v1	CP000077.1	4	442196	442268	Gln	CTG	0	0	69.1	46.2	22.9	Gln	91
GCA_000012285.1_ASM1228v1	CP000077.1	5	499438	499521	Leu	TAA	0	0	85	54.7	30.3	Leu	125.2
GCA_000012285.1_ASM1228v1	CP000077.1	6	512631	512740	Ser	CGA	512669	512693	73.5	43.8	29.7	Ser	106.8	CI
GCA_000012285.1_ASM1228v1	CP000077.1	7	512779	512878	Leu	CAG	512819	512833	75.6	51	24.6	Leu	120.1	CI
GCA_000012285.1_ASM1228v1	CP000077.1	8	515202	515293	Ile2	CAT	515240	515257	92	75	17	Ile2	118.6	CI
GCA_000012285.1_ASM1228v1	CP000077.1	9	535180	535254	Arg	CCG	0	0	89	65.4	23.6	Arg	100.4
GCA_000012285.1_ASM1228v1	CP000077.1	10	579685	579758	Ala	GGC	0	0	89.7	71	18.7	Ala	107.6
GCA_000012285.1_ASM1228v1	CP000077.1	11	608757	608852	Lys	TTT	608795	608816	94.8	78.5	16.3	Lys	125.8	CI
GCA_000012285.1_ASM1228v1	CP000077.1	12	694093	694183	Glu	CTC	0	0	90.3	71.5	18.8	Asp	91.4	IPD:-14.40
GCA_000012285.1_ASM1228v1	CP000077.1	13	799285	799369	Leu	GAG	0	0	76.9	49.6	27.3	Leu	118.8
GCA_000012285.1_ASM1228v1	CP000077.1	14	1096644	1096740	Pro	GGG	1096684	1096704	83.1	64.9	18.2	Pro	114.2	CI
GCA_000012285.1_ASM1228v1	CP000077.1	15	1111007	1111090	Leu	CAA	0	0	83.6	57	26.6	Leu	120.2
GCA_000012285.1_ASM1228v1	CP000077.1	16	1166821	1166915	Met	CAT	1166860	1166879	92	74.1	17.9	Met	108.7	CI
GCA_000012285.1_ASM1228v1	CP000077.1	17	1189756	1189830	Arg	TCG	0	0	96.2	77.3	18.9	Arg	109.8
GCA_000012285.1_ASM1228v1	CP000077.1	18	1300343	1300417	Arg	GCG	0	0	94.5	76.7	17.8	Arg	106.7
GCA_000012285.1_ASM1228v1	CP000077.1	19	1305976	1306072	Leu	CAA	0	0	27.9	25.4	2.5	Lys	11	pseudo,IPD:-11.00
GCA_000012285.1_ASM1228v1	CP000077.1	20	2207779	2207852	Ala	CGC	0	0	94.3	74.8	19.5	Ala	111.5
GCA_000012285.1_ASM1228v1	CP000077.1	21	2208914	2208989	Pro	CGG	0	0	85.1	66.1	19	Pro	106.3
GCA_000012285.1_ASM1228v1	CP000077.1	22	2181303	2181218	Asn	GTT	2181266	2181254	70	49.2	20.8	Asn	105.7	CI
GCA_000012285.1_ASM1228v1	CP000077.1	23	2160161	2160071	Gly	TCC	2160121	2160107	77.9	60.9	17	Gly	102.2	CI
GCA_000012285.1_ASM1228v1	CP000077.1	24	1241050	1240959	Arg	CCT	1241011	1240995	91.8	74.4	17.4	Arg	111.3	CI
GCA_000012285.1_ASM1228v1	CP000077.1	25	1240470	1240398	Gln	TTG	0	0	68.3	45.5	22.8	Gln	90.9
GCA_000012285.1_ASM1228v1	CP000077.1	26	1231786	1231713	Ser	CGA	0	0	27.4	13	14.4	Gln	15.2	IPD:-15.20,trunc_start:13
GCA_000012285.1_ASM1228v1	CP000077.1	27	1188479	1188389	Thr	TGT	1188440	1188425	86.5	69.5	17	Thr	107.5	CI
GCA_000012285.1_ASM1228v1	CP000077.1	28	1083512	1083439	Ala	TGC	0	0	91.5	78.8	12.7	Ala	106.8
GCA_000012285.1_ASM1228v1	CP000077.1	29	1079156	1079083	Ile	GAT	0	0	100.3	79.9	20.4	Ile	117.5
GCA_000012285.1_ASM1228v1	CP000077.1	30	1071144	1071070	Thr	GGT	0	0	93.4	71.3	22.1	Thr	108.8
GCA_000012285.1_ASM1228v1	CP000077.1	31	716550	716448	Leu	TAG	716510	716493	74.8	50.4	24.4	Leu	120.4	CI
GCA_000012285.1_ASM1228v1	CP000077.1	32	716324	716233	Tyr	GTA	716283	716269	84.3	61.8	22.5	Tyr	110.4	CI
GCA_000012285.1_ASM1228v1	CP000077.1	33	648852	648769	Ser	TGA	0	0	83.7	52.6	31.1	Ser	107.1
GCA_000012285.1_ASM1228v1	CP000077.1	34	610622	610531	Cys	GCA	610584	610569	68.1	53.6	14.5	Cys	102.6	CI
GCA_000012285.1_ASM1228v1	CP000077.1	35	607222	607121	Lys	CTT	607184	607157	95.6	79.1	16.5	Lys	125.7	CI
GCA_000012285.1_ASM1228v1	CP000077.1	36	594546	594472	Val	CAC	0	0	88.7	65.1	23.6	Val	108.6
GCA_000012285.1_ASM1228v1	CP000077.1	37	563615	563514	Thr	CGT	563576	563550	90.5	75	15.5	Thr	111.1	CI
GCA_000012285.1_ASM1228v1	CP000077.1	38	542643	542559	Ser	GGA	0	0	76.2	51	25.2	Ser	102.2
GCA_000012285.1_ASM1228v1	CP000077.1	39	515780	515706	Val	GAC	0	0	82.5	61.3	21.2	Val	103
GCA_000012285.1_ASM1228v1	CP000077.1	40	507601	507527	Val	TAC	0	0	89.5	72.4	17.1	Val	113.9
GCA_000012285.1_ASM1228v1	CP000077.1	41	500124	500057	Leu	CAA	0	0	27.6	26.8	0.8	Val	30.7	pseudo,IPD:-30.70,trunc_start:36
GCA_000012285.1_ASM1228v1	CP000077.1	42	458927	458836	Phe	GAA	458889	458872	83.7	65.6	18.1	Phe	116	CI
GCA_000012285.1_ASM1228v1	CP000077.1	43	458720	458630	Gly	CCC	458680	458666	78.7	61.6	17.1	Gly	102.2	CI
GCA_000012285.1_ASM1228v1	CP000077.1	44	440438	440363	Gly	GCC	0	0	88.9	73.3	15.6	Val	103.7	IPD:-6.50
GCA_000012285.1_ASM1228v1	CP000077.1	45	430538	430465	iMet	CAT	0	0	90.3	64.2	26.1	iMet	112.8
GCA_000012285.1_ASM1228v1	CP000077.1	46	387747	387673	His	GTG	0	0	87.4	64.6	22.8	His	97.6
GCA_000012285.1_ASM1228v1	CP000077.1	47	138804	138713	Arg	TCT	138765	138749	91.1	73.6	17.5	Arg	111.3	CI
GCA_000012285.1_ASM1228v1	CP000077.1	48	72657	72570	Ser	GCT	0	0	90.3	67.8	22.5	Ser	109.5
GCA_000012285.1_ASM1228v1	CP000077.1	49	49294	49161	Trp	CCA	49256	49197	86.6	66.9	19.7	Trp	98.1	CI
GCA_000012285.1_ASM1228v1	CP000077.1	50	48109	48034	Pro	TGG	0	0	90.2	71.7	18.5	Pro	113.8
GCA_000012545.1_ASM1254v1	CP000102.1	1	21020	21091	Val	TAC	0	0	67	38.4	28.6	Val	92
GCA_000012545.1_ASM1254v1	CP000102.1	2	138233	138303	Cys	GCA	0	0	56.2	24.6	31.6	Cys	83
GCA_000012545.1_ASM1254v1	CP000102.1	3	215313	215384	Arg	GCG	0	0	68.5	40.4	28.1	His	80.5	IPD:-7.30
GCA_000012545.1_ASM1254v1	CP000102.1	4	288300	288408	Met	CAT	288338	288372	86.3	66	20.3	Met	116.1	CI
GCA_000012545.1_ASM1254v1	CP000102.1	5	336965	337037	Asn	GTT	0	0	65.4	41.3	24.1	Asn	98.2
GCA_000012545.1_ASM1254v1	CP000102.1	6	337051	337124	Ile2	CAT	0	0	88.2	65.2	23	Ile2	113.5
GCA_000012545.1_ASM1254v1	CP000102.1	7	337144	337218	Glu	TTC	0	0	75.1	50.7	24.4	Glu	117.6
GCA_000012545.1_ASM1254v1	CP000102.1	8	337323	337406	Leu	TAG	0	0	71.5	42.7	28.8	Leu	113.5
GCA_000012545.1_ASM1254v1	CP000102.1	9	337442	337516	His	GTG	0	0	69.6	51.4	18.2	His	106.7
GCA_000012545.1_ASM1254v1	CP000102.1	10	337564	337638	Glu	TTC	0	0	75.1	50.7	24.4	Glu	117.6
GCA_000012545.1_ASM1254v1	CP000102.1	11	414184	414256	Phe	GAA	0	0	71.1	47.2	23.9	Phe	102.5
GCA_000012545.1_ASM1254v1	CP000102.1	12	510470	510541	Gln	CTG	0	0	48.2	8.3	39.9	Gln	91.5	pseudo
GCA_000012545.1_ASM1254v1	CP000102.1	13	602745	602828	Ser	GCT	0	0	80	58.7	21.3	Ser	93.9
GCA_000012545.1_ASM1254v1	CP000102.1	14	669039	669112	Thr	CGT	0	0	65.4	42.2	23.2	Thr	69.8
GCA_000012545.1_ASM1254v1	CP000102.1	15	855771	855844	Ala	TGC	0	0	86.5	73.7	12.8	Ala	105.5
GCA_000012545.1_ASM1254v1	CP000102.1	16	866000	866072	Asn	GTT	0	0	65.4	41.3	24.1	Asn	98.2
GCA_000012545.1_ASM1254v1	CP000102.1	17	1206340	1206414	Ile	GAT	0	0	71.6	64.2	7.4	Ile	106
GCA_000012545.1_ASM1254v1	CP000102.1	18	1289102	1289185	Leu	GAG	0	0	56.6	40.6	16	Leu	93.3
GCA_000012545.1_ASM1254v1	CP000102.1	19	1303562	1303633	Gln	TTG	0	0	52	20.9	31.1	Gln	95.6
GCA_000012545.1_ASM1254v1	CP000102.1	20	1391301	1391374	Gly	GCC	0	0	61.1	39	22.1	Gly	85.2
GCA_000012545.1_ASM1254v1	CP000102.1	21	1391385	1391458	Gly	TCC	0	0	72.5	55.3	17.2	Gly	98.6
GCA_000012545.1_ASM1254v1	CP000102.1	22	1391522	1391595	Gly	TCC	0	0	72.5	55.3	17.2	Gly	98.6
GCA_000012545.1_ASM1254v1	CP000102.1	23	1676310	1676384	iMet	CAT	0	0	85.1	53.1	32	iMet	115.3
GCA_000012545.1_ASM1254v1	CP000102.1	24	1757158	1757233	Arg	TCG	0	0	76.1	54.1	22	Arg	87.8
GCA_000012545.1_ASM1254v1	CP000102.1	25	1703981	1703907	Arg	TCT	0	0	84.1	60.8	23.3	Arg	94.6
GCA_000012545.1_ASM1254v1	CP000102.1	26	1703847	1703773	Arg	CCT	0	0	75.4	45.9	29.5	Arg	84.3
GCA_000012545.1_ASM1254v1	CP000102.1	27	1696551	1696409	Trp	CCA	1696513	1696444	48.4	25.4	23	Trp	87.5	CI
GCA_000012545.1_ASM1254v1	CP000102.1	28	1550777	1550704	Thr	TGT	0	0	72.5	48.7	23.8	Thr	97.8
GCA_000012545.1_ASM1254v1	CP000102.1	29	1550685	1550611	Pro	TGG	0	0	64.9	44.3	20.6	Pro	97.4
GCA_000012545.1_ASM1254v1	CP000102.1	30	1550602	1550529	Tyr	GTA	0	0	54.5	23.9	30.6	Tyr	93.7
GCA_000012545.1_ASM1254v1	CP000102.1	31	1550394	1550323	Asp	GTC	0	0	71.8	47.5	24.3	Asp	107.9
GCA_000012545.1_ASM1254v1	CP000102.1	32	1550305	1550232	Lys	TTT	0	0	77.1	59.9	17.2	Lys	107.9
GCA_000012545.1_ASM1254v1	CP000102.1	33	1534991	1534908	Ser	TGA	0	0	83.9	51.6	32.3	Ser	105.1
GCA_000012545.1_ASM1254v1	CP000102.1	34	1403944	1403871	Ala	GGC	0	0	68.2	44.5	23.7	Ala	94
GCA_000012545.1_ASM1254v1	CP000102.1	35	1167550	1167477	Ala	TGC	0	0	86.5	73.7	12.8	Ala	105.5
GCA_000012545.1_ASM1254v1	CP000102.1	36	1002836	1002753	Ser	GGA	0	0	71.6	45.2	26.4	Ser	95.3
GCA_000012545.1_ASM1254v1	CP000102.1	37	947404	947331	Ala	TGC	0	0	86.5	73.7	12.8	Ala	105.5
GCA_000012545.1_ASM1254v1	CP000102.1	38	445073	445002	Val	GAC	0	0	61	34.3	26.7	Val	85
GCA_000012545.1_ASM1254v1	CP000102.1	39	444980	444908	Phe	GAA	0	0	71.1	47.2	23.9	Phe	102.5
GCA_000012545.1_ASM1254v1	CP000102.1	40	407617	407534	Leu	TAA	0	0	61	39.3	21.7	Leu	108.7
GCA_000012545.1_ASM1254v1	CP000102.1	41	407502	407431	Thr	GGT	0	0	58.6	32.8	25.8	Thr	86.7
GCA_000012545.1_ASM1254v1	CP000102.1	42	407387	407304	Leu	TAA	0	0	61	39.3	21.7	Leu	108.7
GCA_000013445.1_ASM1344v1	CP000254.1	1	41348	41420	Ala	TGC	0	0	81.7	61.5	20.2	Ala	95.1
GCA_000013445.1_ASM1344v1	CP000254.1	2	66705	66778	Lys	TTT	0	0	79.2	59.1	20.1	Lys	109.3
GCA_000013445.1_ASM1344v1	CP000254.1	3	412578	412662	Leu	TAA	0	0	72.1	36.3	35.8	Leu	113.8
GCA_000013445.1_ASM1344v1	CP000254.1	4	548757	548830	Val	TAC	0	0	71.6	47	24.6	Val	101.2
GCA_000013445.1_ASM1344v1	CP000254.1	5	586865	586936	Arg	CCG	0	0	68.3	46.6	21.7	Arg	79.3
GCA_000013445.1_ASM1344v1	CP000254.1	6	712615	712687	Lys	CTT	0	0	72.7	54.2	18.5	Lys	92.6
GCA_000013445.1_ASM1344v1	CP000254.1	7	725708	725780	Glu	CTC	0	0	63.6	28	35.6	Glu	85.8
GCA_000013445.1_ASM1344v1	CP000254.1	8	778389	778463	Glu	TTC	0	0	67.1	32.3	34.8	Glu	101.6
GCA_000013445.1_ASM1344v1	CP000254.1	9	960738	960821	Ser	TGA	0	0	58.8	29.1	29.7	Ser	87.8
GCA_000013445.1_ASM1344v1	CP000254.1	10	1122704	1122775	Thr	CGT	0	0	75.5	51.1	24.4	Thr	95.8
GCA_000013445.1_ASM1344v1	CP000254.1	11	1183225	1183296	Ala	GGC	0	0	62.9	37.2	25.7	Ala	100.1
GCA_000013445.1_ASM1344v1	CP000254.1	12	1365368	1365440	Asp	GTC	0	0	64.6	30.6	34	Asp	96.2
GCA_000013445.1_ASM1344v1	CP000254.1	13	1370685	1370757	Gln	TTG	0	0	61.4	28.9	32.5	Gln	82.3
GCA_000013445.1_ASM1344v1	CP000254.1	14	1384792	1384864	Thr	GGT	0	0	76.3	42.7	33.6	Thr	104.1
GCA_000013445.1_ASM1344v1	CP000254.1	15	1849204	1849362	Trp	CCA	1849242	1849326	74.3	47.6	26.7	Trp	115.1	CI
GCA_000013445.1_ASM1344v1	CP000254.1	16	2448371	2448442	Cys	GCA	0	0	59.7	23.3	36.4	Cys	97.5
GCA_000013445.1_ASM1344v1	CP000254.1	17	2522186	2522257	Arg	TCG	0	0	71.7	43.3	28.4	Arg	82.3
GCA_000013445.1_ASM1344v1	CP000254.1	18	2528326	2528398	Gln	CTG	0	0	62.6	24	38.6	Gln	95.2
GCA_000013445.1_ASM1344v1	CP000254.1	19	2532857	2532940	Ser	GGA	0	0	59.7	28.5	31.2	Ser	86
GCA_000013445.1_ASM1344v1	CP000254.1	20	2548309	2548393	Leu	TAG	0	0	68	34.5	33.5	Leu	111.9
GCA_000013445.1_ASM1344v1	CP000254.1	21	2596309	2596381	Asn	GTT	0	0	63.6	31.1	32.5	Asn	108.1
GCA_000013445.1_ASM1344v1	CP000254.1	22	2596393	2596465	Ile2	CAT	0	0	83.2	56	27.2	Ile2	104.7
GCA_000013445.1_ASM1344v1	CP000254.1	23	2761125	2761196	His	GTG	0	0	38.6	19.6	19	His	78.3
GCA_000013445.1_ASM1344v1	CP000254.1	24	2791979	2792051	Thr	TGT	0	0	74.8	42	32.8	Thr	97.6
GCA_000013445.1_ASM1344v1	CP000254.1	25	2845256	2845327	Gly	GCC	0	0	63.7	37.1	26.6	Gly	87.6
GCA_000013445.1_ASM1344v1	CP000254.1	26	3336801	3336874	Val	GAC	0	0	70.9	45.4	25.5	Val	104.2
GCA_000013445.1_ASM1344v1	CP000254.1	27	3487256	3487345	Met	CAT	3487294	3487309	66.9	39.5	27.4	Met	97.9	CI
GCA_000013445.1_ASM1344v1	CP000254.1	28	3507540	3507468	Ala	TGC	0	0	81.7	61.5	20.2	Ala	95.1
GCA_000013445.1_ASM1344v1	CP000254.1	29	3501456	3501384	Ala	TGC	0	0	81.7	61.5	20.2	Ala	95.1
GCA_000013445.1_ASM1344v1	CP000254.1	30	3180519	3180436	Ser	GCT	0	0	72.7	47.3	25.4	Ser	94.5
GCA_000013445.1_ASM1344v1	CP000254.1	31	3176723	3176649	Pro	CGG	0	0	69.3	39.9	29.4	Pro	97
GCA_000013445.1_ASM1344v1	CP000254.1	32	3130953	3130883	Gly	TCC	0	0	65.9	40.8	25.1	Gly	85
GCA_000013445.1_ASM1344v1	CP000254.1	33	3121143	3121070	Val	CAC	0	0	72.4	51.9	20.5	Val	106.5
GCA_000013445.1_ASM1344v1	CP000254.1	34	3100268	3100195	Phe	GAA	0	0	79.1	49.9	29.2	Phe	107.1
GCA_000013445.1_ASM1344v1	CP000254.1	35	3068332	3068248	Leu	GAG	0	0	66	24.2	41.8	Leu	115.2
GCA_000013445.1_ASM1344v1	CP000254.1	36	2881854	2881749	Tyr	GTA	2881816	2881785	71.6	41.2	30.4	Tyr	116.6	CI
GCA_000013445.1_ASM1344v1	CP000254.1	37	2881740	2881668	Asp	GTC	0	0	64.6	30.6	34	Asp	96.2
GCA_000013445.1_ASM1344v1	CP000254.1	38	2765339	2765265	iMet	CAT	0	0	82.3	50.9	31.4	iMet	117.4
GCA_000013445.1_ASM1344v1	CP000254.1	39	2753937	2753866	Ala	CGC	0	0	68	45.7	22.3	Ala	95.8
GCA_000013445.1_ASM1344v1	CP000254.1	40	2694737	2694655	Leu	CAA	0	0	65.8	33	32.8	Leu	98.4
GCA_000013445.1_ASM1344v1	CP000254.1	41	2609678	2609605	Ile	GAT	0	0	83.4	56	27.4	Ile	112
GCA_000013445.1_ASM1344v1	CP000254.1	42	2448014	2447941	Cys	GCA	0	0	58	34.6	23.4	Cys	75.3
GCA_000013445.1_ASM1344v1	CP000254.1	43	1838747	1838675	Pro	GGG	0	0	67	35.6	31.4	Pro	89.3
GCA_000013445.1_ASM1344v1	CP000254.1	44	1301010	1300938	Ala	TGC	0	0	81.7	61.5	20.2	Ala	95.1
GCA_000013445.1_ASM1344v1	CP000254.1	45	1184126	1184052	Pro	TGG	0	0	63	22	41	Pro	91.7
GCA_000013445.1_ASM1344v1	CP000254.1	46	1088896	1088813	Ser	CGA	0	0	63	36.2	26.8	Ser	90.4
GCA_000013445.1_ASM1344v1	CP000254.1	47	893256	893186	Gly	CCC	0	0	65.1	37.8	27.3	Gly	85.8
GCA_000013445.1_ASM1344v1	CP000254.1	48	722724	722650	Arg	CCT	0	0	77	50.7	26.3	Arg	93.2
GCA_000013445.1_ASM1344v1	CP000254.1	49	677338	677254	Leu	CAG	0	0	74	39.2	34.8	Leu	114.7
GCA_000013445.1_ASM1344v1	CP000254.1	50	139800	139729	Arg	GCG	0	0	67.1	37.4	29.7	Arg	83
GCA_000013445.1_ASM1344v1	CP000254.1	51	76803	76729	Arg	TCT	0	0	82.5	62.4	20.1	Arg	96.6
GCA_000013725.1_ASM1372v1	CP000300.1	1	16400	16482	Ser	GGA	0	0	71.5	45.4	26.1	Ser	98.5
GCA_000013725.1_ASM1372v1	CP000300.1	2	27289	27376	Leu	GAG	0	0	69.5	42.3	27.2	Leu	120
GCA_000013725.1_ASM1372v1	CP000300.1	3	27449	27533	Leu	GAG	0	0	63.7	36.6	27.1	Leu	114.9
GCA_000013725.1_ASM1372v1	CP000300.1	4	38091	38168	Arg	CCT	0	0	84.7	59.7	25	Arg	99
GCA_000013725.1_ASM1372v1	CP000300.1	5	175851	176046	Trp	CCA	175889	176010	74.5	48	26.5	Trp	111.3	CI
GCA_000013725.1_ASM1372v1	CP000300.1	6	225083	225168	Leu	CAA	0	0	69.9	35.9	34	Leu	110
GCA_000013725.1_ASM1372v1	CP000300.1	7	288576	288661	Ser	TGA	0	0	61.9	23	38.9	Ser	84.1
GCA_000013725.1_ASM1372v1	CP000300.1	8	436719	436814	Arg	TCG	436758	436779	67.1	42.3	24.8	Arg	89.1	CI
GCA_000013725.1_ASM1372v1	CP000300.1	9	552565	552640	Gln	CTG	0	0	70.3	54.9	15.4	Gln	97.9
GCA_000013725.1_ASM1372v1	CP000300.1	10	1140321	1140408	Leu	CAG	0	0	70.7	39.7	31	Leu	119
GCA_000013725.1_ASM1372v1	CP000300.1	11	1404391	1404462	Ala	CGC	0	0	71.8	37.7	34.1	Ala	100.4
GCA_000013725.1_ASM1372v1	CP000300.1	12	1488301	1488418	Ser	CGA	0	0	64.3	32.4	31.9	Ser	94.6
GCA_000013725.1_ASM1372v1	CP000300.1	13	1499488	1499564	Pro	TGG	0	0	67.1	31.3	35.8	Pro	95.3
GCA_000013725.1_ASM1372v1	CP000300.1	14	1519957	1520027	Gly	CCC	0	0	51	42.8	8.2	Gly	80.3
GCA_000013725.1_ASM1372v1	CP000300.1	15	1631638	1631712	Arg	TCT	0	0	83.6	66.4	17.2	Arg	94.1
GCA_000013725.1_ASM1372v1	CP000300.1	16	1878206	1878278	Ala	TGC	0	0	69	36.3	32.7	Ala	100.8
GCA_000013725.1_ASM1372v1	CP000300.1	17	1881736	1881807	Cys	GCA	0	0	57.1	26.3	30.8	Cys	94.4
GCA_000013725.1_ASM1372v1	CP000300.1	18	2057476	2057547	Arg	GCG	0	0	49.2	28	21.2	His	73.6	IPD:-9.40
GCA_000013725.1_ASM1372v1	CP000300.1	19	2212067	2212141	His	GTG	0	0	60	33.6	26.4	His	93
GCA_000013725.1_ASM1372v1	CP000300.1	20	2257451	2257524	Lys	CTT	0	0	85.8	65.4	20.4	Lys	112.1
GCA_000013725.1_ASM1372v1	CP000300.1	21	2325500	2325573	Thr	TGT	0	0	79.4	47.1	32.3	Thr	110.9
GCA_000013725.1_ASM1372v1	CP000300.1	22	2383540	2383613	Ile	GAT	0	0	85.7	59.3	26.4	Ile	111.2
GCA_000013725.1_ASM1372v1	CP000300.1	23	2432779	2432850	Gly	TCC	0	0	66.4	50.1	16.3	Gly	86.9
GCA_000013725.1_ASM1372v1	CP000300.1	24	2437020	2437107	Leu	TAG	0	0	70.7	42	28.7	Leu	118
GCA_000013725.1_ASM1372v1	CP000300.1	25	2480194	2480266	Ala	TGC	0	0	69	36.3	32.7	Ala	100.8
GCA_000013725.1_ASM1372v1	CP000300.1	26	2483724	2483795	Cys	GCA	0	0	57.1	26.3	30.8	Cys	94.4
GCA_000013725.1_ASM1372v1	CP000300.1	27	2516260	2516363	Pro	CGG	2516298	2516328	25.2	15.9	9.3	Pro	25.4	CI
GCA_000013725.1_ASM1372v1	CP000300.1	28	2530918	2530990	Asn	GTT	0	0	59.9	26.7	33.2	Asn	107
GCA_000013725.1_ASM1372v1	CP000300.1	29	2531012	2531086	Ile2	CAT	0	0	84.7	58.1	26.6	Ile2	116.7
GCA_000013725.1_ASM1372v1	CP000300.1	30	2427741	2427664	Glu	CTC	0	0	74.5	44.3	30.2	Glu	107.4
GCA_000013725.1_ASM1372v1	CP000300.1	31	2383342	2383268	Ala	GGC	0	0	72.1	42.8	29.3	Ala	110.4
GCA_000013725.1_ASM1372v1	CP000300.1	32	1810391	1810317	Pro	GGG	0	0	69.3	47	22.3	Pro	98.1
GCA_000013725.1_ASM1372v1	CP000300.1	33	1770166	1770058	Met	CAT	1770128	1770094	63.9	40	23.9	Met	103	CI
GCA_000013725.1_ASM1372v1	CP000300.1	34	1617491	1617419	Gln	TTG	0	0	65.8	30.2	35.6	Gln	92.5
GCA_000013725.1_ASM1372v1	CP000300.1	35	1589860	1589776	Ser	GCT	0	0	74.5	41.5	33	Ser	92.3
GCA_000013725.1_ASM1372v1	CP000300.1	36	1416011	1415903	Tyr	GTA	1415975	1415939	59.2	31	28.2	Tyr	108.9	CI
GCA_000013725.1_ASM1372v1	CP000300.1	37	1415823	1415751	Asp	GTC	0	0	59.5	30.5	29	Asp	96.3
GCA_000013725.1_ASM1372v1	CP000300.1	38	1353932	1353861	Thr	GGT	0	0	74.1	41.9	32.2	Thr	101.7
GCA_000013725.1_ASM1372v1	CP000300.1	39	1271469	1271393	Lys	TTT	0	0	83.7	53.5	30.2	Lys	116.2
GCA_000013725.1_ASM1372v1	CP000300.1	40	1253618	1253544	Arg	CCG	0	0	61.9	45.6	16.3	Arg	78.4
GCA_000013725.1_ASM1372v1	CP000300.1	41	1042479	1042408	Thr	CGT	0	0	84.7	57.7	27	Thr	99.8
GCA_000013725.1_ASM1372v1	CP000300.1	42	1022017	1021945	Ala	TGC	0	0	69	36.3	32.7	Ala	100.8
GCA_000013725.1_ASM1372v1	CP000300.1	43	1018487	1018416	Cys	GCA	0	0	57.1	26.3	30.8	Cys	94.4
GCA_000013725.1_ASM1372v1	CP000300.1	44	714645	714572	Val	CAC	0	0	67	45.3	21.7	Val	98.4
GCA_000013725.1_ASM1372v1	CP000300.1	45	702137	702053	Leu	TAA	0	0	72.6	39.9	32.7	Leu	111
GCA_000013725.1_ASM1372v1	CP000300.1	46	558140	558064	Val	TAC	0	0	72.3	42.1	30.2	Val	104.7
GCA_000013725.1_ASM1372v1	CP000300.1	47	157872	157795	Glu	TTC	0	0	73.2	55.6	17.6	Glu	107.3
GCA_000013725.1_ASM1372v1	CP000300.1	48	124387	124313	iMet	CAT	0	0	85.6	56.3	29.3	iMet	120
GCA_000013725.1_ASM1372v1	CP000300.1	49	113234	113158	Val	GAC	0	0	75.7	55.2	20.5	Val	108.1
GCA_000013725.1_ASM1372v1	CP000300.1	50	113095	113021	Phe	GAA	0	0	82.6	59.7	22.9	Phe	102.5
GCA_000013725.1_ASM1372v1	CP000300.1	51	113010	112939	Gly	GCC	0	0	56.8	25.8	31	Gly	77
GCA_000014945.1_ASM1494v1	CP000477.1	1	1246	1319	Val	CAC	0	0	62.8	38.3	24.5	Val	95.9
GCA_000014945.1_ASM1494v1	CP000477.1	2	23457	23544	Lys	TTT	23495	23508	72.4	55.9	16.5	Lys	111.7	CI
GCA_000014945.1_ASM1494v1	CP000477.1	3	61464	61536	Ala	GGC	0	0	70.8	38.6	32.2	Ala	104
GCA_000014945.1_ASM1494v1	CP000477.1	4	79951	80074	Arg	CCT	0	0	65.4	43	22.4	Arg	64.4
GCA_000014945.1_ASM1494v1	CP000477.1	5	111084	111168	Leu	CAG	0	0	75.4	52.4	23	Leu	124
GCA_000014945.1_ASM1494v1	CP000477.1	6	339791	339875	Ser	GCT	0	0	82.8	51.6	31.2	Ser	97.1
GCA_000014945.1_ASM1494v1	CP000477.1	7	533761	533835	Glu	CTC	0	0	72.6	42.7	29.9	Glu	107.3
GCA_000014945.1_ASM1494v1	CP000477.1	8	597361	597434	Thr	TGT	0	0	74.2	48.3	25.9	Thr	105.1
GCA_000014945.1_ASM1494v1	CP000477.1	9	610315	610400	Arg	GCG	610352	610365	65.9	37.2	28.7	His	86.5	IPD:-0.10,CI
GCA_000014945.1_ASM1494v1	CP000477.1	10	705107	705181	Glu	TTC	0	0	79.6	62.4	17.2	Glu	112.9
GCA_000014945.1_ASM1494v1	CP000477.1	11	799846	799919	Lys	CTT	0	0	85.5	61.1	24.4	Lys	106.7
GCA_000014945.1_ASM1494v1	CP000477.1	12	799925	800106	Trp	CCA	799963	800070	76.2	50.6	25.6	Trp	110.8	CI
GCA_000014945.1_ASM1494v1	CP000477.1	13	832873	832956	Leu	TAA	0	0	72.9	43.1	29.8	Leu	112.2
GCA_000014945.1_ASM1494v1	CP000477.1	14	847061	847133	Ala	TGC	0	0	74	48.9	25.1	Ala	93.2
GCA_000014945.1_ASM1494v1	CP000477.1	15	850199	850283	Cys	GCA	850235	850247	47.3	15.6	31.7	Cys	90.8	CI
GCA_000014945.1_ASM1494v1	CP000477.1	16	880010	880084	iMet	CAT	0	0	81.1	46.5	34.6	iMet	120.8
GCA_000014945.1_ASM1494v1	CP000477.1	17	888219	888306	Arg	CCG	888258	888271	59.7	47.7	12	Arg	84.2	CI
GCA_000014945.1_ASM1494v1	CP000477.1	18	1076995	1077098	Ser	TGA	1077033	1077051	60.1	22.4	37.7	Ser	89.8	CI
GCA_000014945.1_ASM1494v1	CP000477.1	19	1231940	1232011	His	GTG	0	0	61	48.1	12.9	His	97.3
GCA_000014945.1_ASM1494v1	CP000477.1	20	1300884	1300957	Val	GAC	0	0	66.8	37.6	29.2	Val	100
GCA_000014945.1_ASM1494v1	CP000477.1	21	1300960	1301032	Phe	GAA	0	0	69.5	38	31.5	Phe	96.7
GCA_000014945.1_ASM1494v1	CP000477.1	22	1333687	1333839	Ser	CGA	1333793	1333822	71	44.6	26.4	Ser	106	NCI:1
GCA_000014945.1_ASM1494v1	CP000477.1	23	1359734	1359806	Gln	CTG	0	0	71.5	45.8	25.7	Gln	89
GCA_000014945.1_ASM1494v1	CP000477.1	24	1392025	1392099	Thr	GGT	0	0	76.7	49.4	27.3	Thr	97.8
GCA_000014945.1_ASM1494v1	CP000477.1	25	1483926	1484011	Gly	TCC	1483963	1483976	67.9	48.6	19.3	Gly	101.3	CI
GCA_000014945.1_ASM1494v1	CP000477.1	26	1508808	1508891	Asn	GTT	1508845	1508855	52.9	24.2	28.7	Asn	107	CI
GCA_000014945.1_ASM1494v1	CP000477.1	27	1583822	1583896	Pro	TGG	0	0	67.2	33	34.2	Pro	94.7
GCA_000014945.1_ASM1494v1	CP000477.1	28	1764345	1764429	Leu	GAG	0	0	76.2	51.1	25.1	Leu	124
GCA_000014945.1_ASM1494v1	CP000477.1	29	1858572	1858475	Ser	GGA	1858536	1858523	69.9	41	28.9	Ser	96.4	CI
GCA_000014945.1_ASM1494v1	CP000477.1	30	1617131	1617059	Ala	TGC	0	0	74	48.9	25.1	Ala	93.2
GCA_000014945.1_ASM1494v1	CP000477.1	31	1613993	1613906	Cys	GCA	1613957	1613942	47.2	14	33.2	Cys	90.8	CI
GCA_000014945.1_ASM1494v1	CP000477.1	32	1532362	1532265	Met	CAT	1532324	1532301	72.5	52.9	19.6	Met	109.6	CI
GCA_000014945.1_ASM1494v1	CP000477.1	33	1457298	1457224	Arg	TCT	0	0	85.4	67	18.4	Arg	100
GCA_000014945.1_ASM1494v1	CP000477.1	34	1425366	1425272	Thr	CGT	1425327	1425308	76.5	55.1	21.4	Thr	101.9	CI
GCA_000014945.1_ASM1494v1	CP000477.1	35	1321122	1321038	Leu	CAA	0	0	71.1	37.8	33.3	Leu	119
GCA_000014945.1_ASM1494v1	CP000477.1	36	1060604	1060522	Leu	TAG	0	0	72.1	49.1	23	Leu	113.9
GCA_000014945.1_ASM1494v1	CP000477.1	37	1023112	1023041	Gly	GCC	0	0	73.4	44.8	28.6	Gly	88.5
GCA_000014945.1_ASM1494v1	CP000477.1	38	915515	915442	Ile	GAT	0	0	81.9	57.6	24.3	Ile	109.2
GCA_000014945.1_ASM1494v1	CP000477.1	39	905696	905624	Ala	CGC	0	0	69.2	38.1	31.1	Ala	97.2
GCA_000014945.1_ASM1494v1	CP000477.1	40	705625	705553	Gln	TTG	0	0	61.8	40.6	21.2	Gln	96.5
GCA_000014945.1_ASM1494v1	CP000477.1	41	617852	617778	Ile2	CAT	0	0	92.2	69.3	22.9	Ile2	121.5
GCA_000014945.1_ASM1494v1	CP000477.1	42	551859	551752	Tyr	GTA	551821	551788	68.7	40.6	28.1	Tyr	115.5	CI
GCA_000014945.1_ASM1494v1	CP000477.1	43	551741	551669	Asp	GTC	0	0	65.5	38.2	27.3	Asp	101.4
GCA_000014945.1_ASM1494v1	CP000477.1	44	525708	525636	Pro	GGG	0	0	77.5	45.9	31.6	Pro	94.4
GCA_000014945.1_ASM1494v1	CP000477.1	45	495551	495477	Pro	CGG	0	0	71.6	37.3	34.3	Pro	98.4
GCA_000014945.1_ASM1494v1	CP000477.1	46	308504	308431	Val	TAC	0	0	64.6	40.1	24.5	Val	93.5
GCA_000014945.1_ASM1494v1	CP000477.1	47	143220	143133	Arg	TCG	143183	143168	60.7	37	23.7	Arg	81.9	CI
GCA_000014945.1_ASM1494v1	CP000477.1	48	40771	40700	Gly	CCC	0	0	61.5	47.3	14.2	Gly	87.1
GCA_000015145.1_ASM1514v1	CP000493.1	1	2781	2856	His	GTG	0	0	98.6	82.3	16.3	Phe	102.8	IPD:-0.30
GCA_000015145.1_ASM1514v1	CP000493.1	2	65064	65141	Val	GAC	0	0	98	78.5	19.5	Val	123.9
GCA_000015145.1_ASM1514v1	CP000493.1	3	360308	360385	Val	TAC	0	0	97.9	78.4	19.5	Val	123.9
GCA_000015145.1_ASM1514v1	CP000493.1	4	373519	373640	Ser	CGA	373557	373589	92.4	66.4	26	Ser	114.8	CI
GCA_000015145.1_ASM1514v1	CP000493.1	5	373701	373788	Leu	TAG	0	0	98.2	69.2	29	Leu	138.8
GCA_000015145.1_ASM1514v1	CP000493.1	6	444135	444211	Thr	GGT	0	0	100.7	82.1	18.6	Thr	119
GCA_000015145.1_ASM1514v1	CP000493.1	7	452831	452943	Pro	CGG	452864	452899	98.7	82.6	16.1	Pro	117.8	NCI:1
GCA_000015145.1_ASM1514v1	CP000493.1	8	455560	455647	Ser	GCT	0	0	96.9	76	20.9	Ser	115.1
GCA_000015145.1_ASM1514v1	CP000493.1	9	510916	510990	Phe	GAA	0	0	97.2	78.9	18.3	Phe	113.3
GCA_000015145.1_ASM1514v1	CP000493.1	10	830868	830966	Gln	TTG	830906	830928	77.5	57.4	20.1	Gln	111.2	CI
GCA_000015145.1_ASM1514v1	CP000493.1	11	1033612	1033688	Ile	GAT	0	0	103	84.1	18.9	Ile	121
GCA_000015145.1_ASM1514v1	CP000493.1	12	1062352	1062428	Ala	TGC	0	0	102.8	85.4	17.4	Ala	119
GCA_000015145.1_ASM1514v1	CP000493.1	13	1134522	1134598	iMet	CAT	0	0	101.1	75	26.1	iMet	124.6
GCA_000015145.1_ASM1514v1	CP000493.1	14	1143028	1143103	Asn	GTT	0	0	96.2	74.7	21.5	Asn	114.3
GCA_000015145.1_ASM1514v1	CP000493.1	15	1143716	1143792	Ile2	CAT	0	0	109.2	90.5	18.7	Ile2	129.3
GCA_000015145.1_ASM1514v1	CP000493.1	16	1144457	1144588	Trp	CCA	1144495	1144549	94.9	77.4	17.5	Trp	111.1	CI
GCA_000015145.1_ASM1514v1	CP000493.1	17	1171412	1171523	Pro	GGG	1171450	1171484	82.5	64.6	17.9	Pro	117.1	CI
GCA_000015145.1_ASM1514v1	CP000493.1	18	1173683	1173760	Arg	CCG	0	0	107.1	91.5	15.6	Arg	118.3
GCA_000015145.1_ASM1514v1	CP000493.1	19	1326254	1326341	Ser	TGA	0	0	90.4	66.7	23.7	Ser	112.9
GCA_000015145.1_ASM1514v1	CP000493.1	20	1593236	1593323	Ser	GGA	0	0	88.3	64.6	23.7	Ser	110.6
GCA_000015145.1_ASM1514v1	CP000493.1	21	1612557	1612634	Arg	TCT	0	0	101.7	86	15.7	Arg	111.1
GCA_000015145.1_ASM1514v1	CP000493.1	22	1617396	1617471	Gln	CTG	0	0	87.3	66.9	20.4	Gln	111.2
GCA_000015145.1_ASM1514v1	CP000493.1	23	1619263	1619339	Pro	TGG	0	0	94.4	77.2	17.2	Pro	116.1
GCA_000015145.1_ASM1514v1	CP000493.1	24	1630705	1630792	Leu	CAG	0	0	98.7	69.8	28.9	Leu	138.3
GCA_000015145.1_ASM1514v1	CP000493.1	25	1655763	1655840	Asp	GTC	0	0	97.1	78.9	18.2	Asp	119.2
GCA_000015145.1_ASM1514v1	CP000493.1	26	1616934	1616806	Met	CAT	16168961616863	16168651616845	87.8	73.1	14.7	Met	99.2	CI,NCI:1
GCA_000015145.1_ASM1514v1	CP000493.1	27	1600133	1600056	Glu	CTC	0	0	98.9	80.7	18.2	Glu	126.4
GCA_000015145.1_ASM1514v1	CP000493.1	28	1499066	1498990	Lys	TTT	0	0	106.6	90.3	16.3	Lys	127.5
GCA_000015145.1_ASM1514v1	CP000493.1	29	1343694	1343607	Leu	CAA	0	0	99.7	70.7	29	Leu	129.1
GCA_000015145.1_ASM1514v1	CP000493.1	30	1277540	1277463	Arg	GCG	0	0	100.2	83.5	16.7	Arg	108.5
GCA_000015145.1_ASM1514v1	CP000493.1	31	1187274	1187197	Arg	TCG	0	0	105.3	89.6	15.7	Arg	115.4
GCA_000015145.1_ASM1514v1	CP000493.1	32	1131276	1131170	Thr	CGT	1131239	1131209	86.2	70.8	15.4	Thr	108.8	CI
GCA_000015145.1_ASM1514v1	CP000493.1	33	1029253	1029145	Lys	CTT	1029207	1029176	108.1	91.5	16.6	Lys	128.2	NCI:1
GCA_000015145.1_ASM1514v1	CP000493.1	34	1024095	1024018	Arg	CCT	0	0	106	88.6	17.4	Arg	116.1
GCA_000015145.1_ASM1514v1	CP000493.1	35	659019	658941	Arg	CCG	0	0	37.9	36	1.9	Arg	70.4	pseudo
GCA_000015145.1_ASM1514v1	CP000493.1	36	598843	598767	Ala	GGC	0	0	98.1	80.7	17.4	Ala	118.2
GCA_000015145.1_ASM1514v1	CP000493.1	37	510728	510650	Gly	TCC	0	0	101.8	86.6	15.2	Gly	118.1
GCA_000015145.1_ASM1514v1	CP000493.1	38	447553	447388	Tyr	GTA	447517	447427	64.4	42.3	22.1	Tyr	116.5	CI
GCA_000015145.1_ASM1514v1	CP000493.1	39	376263	376186	Gly	CCC	0	0	90.5	75.2	15.3	Gly	107.9
GCA_000015145.1_ASM1514v1	CP000493.1	40	369919	369832	Leu	TAA	0	0	99.8	70.8	29	Leu	136
GCA_000015145.1_ASM1514v1	CP000493.1	41	130216	130139	Glu	TTC	0	0	98.2	80	18.2	Glu	124.7
GCA_000015145.1_ASM1514v1	CP000493.1	42	123181	123103	Gly	GCC	0	0	99.7	84.4	15.3	Gly	117.2
GCA_000015145.1_ASM1514v1	CP000493.1	43	119110	119033	Val	CAC	0	0	98.6	79.1	19.5	Val	123.9
GCA_000015145.1_ASM1514v1	CP000493.1	44	77698	77597	Cys	GCA	77660	77636	90.5	72.5	18	Cys	111.2	CI
GCA_000015145.1_ASM1514v1	CP000493.1	45	48304	48230	Thr	TGT	0	0	104.4	88.2	16.2	Thr	118.2
GCA_000015145.1_ASM1514v1	CP000493.1	46	7984	7897	Leu	GAG	0	0	98.1	69.1	29	Leu	138.6
GCA_000015145.1_ASM1514v1	CP000493.1	47	2453	2377	Ala	CGC	0	0	100.8	83.4	17.4	Ala	118.7
GCA_000015205.1_ASM1520v1	CP000504.1	1	91013	91127	Pro	CGG	9103991090	9105891107	98.8	81.5	17.3	Pro	120	NCI:2
GCA_000015205.1_ASM1520v1	CP000504.1	2	335212	335303	Gly	TCC	335252	335267	90.1	74.1	16	Gly	114	CI
GCA_000015205.1_ASM1520v1	CP000504.1	3	471455	471566	Gly	CCC	471477	471512	95.9	79.8	16.1	Gly	113	NCI:1
GCA_000015205.1_ASM1520v1	CP000504.1	4	471637	471724	Leu	TAA	0	0	98.5	68.9	29.6	Leu	138.2
GCA_000015205.1_ASM1520v1	CP000504.1	5	543361	543448	Ser	GGA	0	0	90.6	69	21.6	Ser	112.1
GCA_000015205.1_ASM1520v1	CP000504.1	6	543576	543663	Ser	GCT	0	0	93.9	68.8	25.1	Ser	108
GCA_000015205.1_ASM1520v1	CP000504.1	7	552531	552618	Leu	GAG	0	0	91.2	61.5	29.7	Leu	132.9
GCA_000015205.1_ASM1520v1	CP000504.1	8	556155	556276	Ile	GAT	556194556223	556208556251	100.9	85.2	15.7	Ile	127	CI,NCI:1
GCA_000015205.1_ASM1520v1	CP000504.1	9	624754	624857	Ser	CGA	624792	624807	85.7	62.6	23.1	Ser	116.4	CI
GCA_000015205.1_ASM1520v1	CP000504.1	10	741900	741997	Arg	CCT	741932	741954	96.3	77.8	18.5	Lys	111	IPD:-0.60,NCI:1
GCA_000015205.1_ASM1520v1	CP000504.1	11	806067	806194	Val	TAC	806103806142	806127806169	92.9	75.4	17.5	Val	110.3	CI,NCI:1
GCA_000015205.1_ASM1520v1	CP000504.1	12	806265	806394	Pro	TGG	8.06292e+17	8.06309e+17	93.5	74.5	19	Pro	117.4	CI,NCI:2
GCA_000015205.1_ASM1520v1	CP000504.1	13	1127949	1128054	Ile2	CAT	1127979	1128010	100	84.1	15.9	Ile	113.5	IPD:-1.40,NCI:1
GCA_000015205.1_ASM1520v1	CP000504.1	14	1259109	1259185	iMet	CAT	0	0	105.3	81.6	23.7	iMet	118.8
GCA_000015205.1_ASM1520v1	CP000504.1	15	1395175	1395291	Tyr	GTA	1395215	1395257	92	70.8	21.2	Tyr	103.2	NCI:1
GCA_000015205.1_ASM1520v1	CP000504.1	16	1424981	1425078	Arg	TCT	1425013	1425032	100.7	83.1	17.6	Arg	114.8	NCI:1
GCA_000015205.1_ASM1520v1	CP000504.1	17	1678319	1678403	Leu	CAG	0	0	86	56.4	29.6	Leu	127.4
GCA_000015205.1_ASM1520v1	CP000504.1	18	1678448	1678542	Met	CAT	1678479	1678498	95.9	82.9	13	Ile	110.2	IPD:-8.80,NCI:1
GCA_000015205.1_ASM1520v1	CP000504.1	19	1685379	1685497	Asp	GTC	16853821685428	16854021685447	97.9	79.7	18.2	Asp	119.4	NCI:2
GCA_000015205.1_ASM1520v1	CP000504.1	20	1691338	1691446	Thr	TGT	16913691691397	16913881691410	89.2	72.5	16.7	Thr	114.7	CI,NCI:1
GCA_000015205.1_ASM1520v1	CP000504.1	21	1705194	1705288	Ala	TGC	1705222	1705241	96.5	80.8	15.7	Ala	110.3	NCI:1
GCA_000015205.1_ASM1520v1	CP000504.1	22	1704246	1704135	Gln	CTG	17042241704190	17042091704171	92.2	73.8	18.4	Gln	109.2	NCI:2
GCA_000015205.1_ASM1520v1	CP000504.1	23	1699726	1699639	Leu	TAG	0	0	91	61.4	29.6	Leu	132.9
GCA_000015205.1_ASM1520v1	CP000504.1	24	1695782	1695674	Cys	GCA	16957511695724	16957321695713	95.5	79.2	16.3	His	99.9	IPD:-7.10,CI,NCI:1
GCA_000015205.1_ASM1520v1	CP000504.1	25	1666595	1666518	Arg	TCG	0	0	104	87.5	16.5	Arg	111.2
GCA_000015205.1_ASM1520v1	CP000504.1	26	1575116	1575027	Val	CAC	1575080	1575063	89.1	72	17.1	Pro	104.8	IPD:-0.40,CI
GCA_000015205.1_ASM1520v1	CP000504.1	27	1552530	1552408	Ser	TGA	15525031552469	15524811552458	85.4	62.2	23.2	Ser	116.2	CI,NCI:1
GCA_000015205.1_ASM1520v1	CP000504.1	28	1456990	1456906	Leu	CAA	0	0	91.3	61.6	29.7	Leu	131.9
GCA_000015205.1_ASM1520v1	CP000504.1	29	1447346	1447227	Glu	CTC	14473431447288	14473231447268	104.5	88.7	15.8	Glu	126.7	NCI:2
GCA_000015205.1_ASM1520v1	CP000504.1	30	1020887	1020764	Glu	TTC	10208841020832	10208641020808	98.5	85.4	13.1	Glu	123.1	NCI:2
GCA_000015205.1_ASM1520v1	CP000504.1	31	1020675	1020581	Arg	GCG	1020643	1020624	93.3	74.6	18.7	Arg	106.4	NCI:1
GCA_000015205.1_ASM1520v1	CP000504.1	32	858497	858389	Thr	CGT	858466858438	858447858425	89.7	73	16.7	Thr	114.2	CI,NCI:1
GCA_000015205.1_ASM1520v1	CP000504.1	33	807129	807029	Lys	TTT	807097	807075	103.5	84.9	18.6	Lys	122.2	NCI:1
GCA_000015205.1_ASM1520v1	CP000504.1	34	713260	713145	Asn	GTT	713228713190	713206713173	100.1	83.5	16.6	Asn	111.1	NCI:2
GCA_000015205.1_ASM1520v1	CP000504.1	35	695709	695638	Ala	GGC	0	0	86.9	71.2	15.7	Ala	104.4
GCA_000015205.1_ASM1520v1	CP000504.1	36	459148	459041	Gly	GCC	459126	459098	103.2	87.2	16	Gly	118.7	NCI:1
GCA_000015205.1_ASM1520v1	CP000504.1	37	459005	458905	Arg	CCG	458973	458951	101.4	82.9	18.5	Arg	115.4	NCI:1
GCA_000015205.1_ASM1520v1	CP000504.1	38	456055	455979	Trp	CCA	0	0	102.4	85.9	16.5	Trp	116.2
GCA_000015205.1_ASM1520v1	CP000504.1	39	431619	431501	Lys	CTT	431588431558	431566431537	100.3	81.6	18.7	Lys	122.7	CI,NCI:1
GCA_000015205.1_ASM1520v1	CP000504.1	40	431440	431349	Val	GAC	431412	431393	95.6	79.1	16.5	Pro	106.1	IPD:-3.70,NCI:1
GCA_000015205.1_ASM1520v1	CP000504.1	41	411327	411216	Gln	TTG	411305411271	411290411252	91.5	73.1	18.4	Gln	109.1	NCI:2
GCA_000015205.1_ASM1520v1	CP000504.1	42	409898	409784	Pro	GGG	409871409841	409854409820	88	72.8	15.2	Pro	116.9	CI,NCI:1
GCA_000015205.1_ASM1520v1	CP000504.1	43	409363	409290	Thr	GGT	0	0	92.1	69.1	23	Thr	115.7
GCA_000015205.1_ASM1520v1	CP000504.1	44	318551	318459	Phe	GAA	318513	318496	98.7	81.6	17.1	Phe	113.5	NCI:1
GCA_000015205.1_ASM1520v1	CP000504.1	45	118901	118830	Ala	CGC	0	0	91.5	75.8	15.7	Ala	100.7
GCA_000015205.1_ASM1520v1	CP000504.1	46	51892	51821	His	GTG	0	0	81.9	65.5	16.4	His	95.3
GCA_000015225.1_ASM1522v1	CP000505.1	1	42110	42186	Gln	TTG	0	0	94.4	72.9	21.5	Gln	108.6
GCA_000015225.1_ASM1522v1	CP000505.1	2	242880	242973	Val	GAC	242907	242925	95.3	73.7	21.6	Val	109.4	NCI:1
GCA_000015225.1_ASM1522v1	CP000505.1	3	267813	267924	Trp	CCA	267844267874	267858267893	89.3	83.6	5.7	Trp	98.2	NCI:2
GCA_000015225.1_ASM1522v1	CP000505.1	4	268301	268409	Asp	GTC	268326268362	268340268378	92.8	76.1	16.7	Asp	97.8	NCI:2
GCA_000015225.1_ASM1522v1	CP000505.1	5	320654	320783	Asn	GTT	320677320722	320700320750	97.7	78.9	18.8	Asn	104.5	NCI:2
GCA_000015225.1_ASM1522v1	CP000505.1	6	321677	321786	Leu	TAA	321710	321731	95	67.7	27.3	Leu	126.3	NCI:1
GCA_000015225.1_ASM1522v1	CP000505.1	7	360726	360820	Gly	CCC	360772	360789	106.3	89.1	17.2	Gly	113.5	NCI:1
GCA_000015225.1_ASM1522v1	CP000505.1	8	394340	394440	Arg	TCG	394386	394409	98.7	81.4	17.3	Arg	109.3	NCI:1
GCA_000015225.1_ASM1522v1	CP000505.1	9	394845	394954	Ala	CGC	394883	394904	80.3	62.5	17.8	Ser	107.1	IPD:-112.00,CI
GCA_000015225.1_ASM1522v1	CP000505.1	10	420870	421000	Cys	GCA	420900420933	420925420960	73.1	55.3	17.8	Cys	105.8	CI,NCI:1
GCA_000015225.1_ASM1522v1	CP000505.1	11	424782	424890	Phe	GAA	424838	424857	89.7	73	16.7	Phe	135.6	NCI:1
GCA_000015225.1_ASM1522v1	CP000505.1	12	460512	460588	Gln	CTG	0	0	90.4	69	21.4	Gln	106.9
GCA_000015225.1_ASM1522v1	CP000505.1	13	462671	462800	Val	TAC	462696462733	462720462761	87.1	69.2	17.9	Val	116.2	CI,NCI:1
GCA_000015225.1_ASM1522v1	CP000505.1	14	465061	465148	Leu	GAG	0	0	90.7	63.5	27.2	Leu	123.1
GCA_000015225.1_ASM1522v1	CP000505.1	15	477850	477946	Arg	TCT	477883	477902	102.9	84.9	18	Arg	111.7	NCI:1
GCA_000015225.1_ASM1522v1	CP000505.1	16	536194	536296	His	GTG	536240	536265	92.1	70.7	21.4	His	94.6	NCI:1
GCA_000015225.1_ASM1522v1	CP000505.1	17	536447	536563	Ser	CGA	536480536499	536493536513	87.6	64	23.6	Ser	111.3	CI,NCI:1
GCA_000015225.1_ASM1522v1	CP000505.1	18	538958	539045	Ser	GGA	0	0	92.5	68.6	23.9	Ser	110.4
GCA_000015225.1_ASM1522v1	CP000505.1	19	600252	600348	Arg	CCT	600285	600304	99.2	81.2	18	Arg	106.6	NCI:1
GCA_000015225.1_ASM1522v1	CP000505.1	20	612342	612484	Pro	TGG	6.12376e+17	6.12397e+17	95	76.3	18.7	Pro	112.5	CI,NCI:2
GCA_000015225.1_ASM1522v1	CP000505.1	21	643667	643802	Pro	GGG	6.43694e+17	6.43706e+17	92.3	74.2	18.1	Pro	118.9	CI,NCI:2
GCA_000015225.1_ASM1522v1	CP000505.1	22	643896	643983	Leu	TAG	0	0	89.7	63	26.7	Leu	124.9
GCA_000015225.1_ASM1522v1	CP000505.1	23	743058	743158	Thr	CGT	743095	743119	88.6	70.2	18.4	Thr	110.2	CI
GCA_000015225.1_ASM1522v1	CP000505.1	24	764492	764613	Ala	CGC	764543	764574	63.9	49.8	14.1	Ala	76.1	CI
GCA_000015225.1_ASM1522v1	CP000505.1	25	796113	796209	Gly	GCC	796159	796178	101	83.8	17.2	Gly	110.7	NCI:1
GCA_000015225.1_ASM1522v1	CP000505.1	26	841812	841904	Thr	GGT	841849	841865	73.9	60	13.9	Thr	94.9	CI
GCA_000015225.1_ASM1522v1	CP000505.1	27	892747	892874	Tyr	GTA	892779	892837	29.4	25.9	3.5	Tyr	49.7	pseudo,trunc_start:4,trunc_end:16,CI
GCA_000015225.1_ASM1522v1	CP000505.1	28	770046	769939	Ala	GGC	770004	769972	77.5	64.4	13.1	Ala	102.7	NCI:1
GCA_000015225.1_ASM1522v1	CP000505.1	29	709883	709759	Glu	CTC	709860709818	709844709790	97.6	80	17.6	Glu	114.6	NCI:2
GCA_000015225.1_ASM1522v1	CP000505.1	30	652168	652073	Arg	GCG	652122	652104	94.7	78.5	16.2	Arg	104.1	NCI:1
GCA_000015225.1_ASM1522v1	CP000505.1	31	563512	563409	Leu	CAA	563479	563464	97	69.7	27.3	Leu	125	NCI:1
GCA_000015225.1_ASM1522v1	CP000505.1	32	539254	539157	iMet	CAT	539216	539202	32	32.5	-0.5	iMet	32.1	pseudo,trunc_end:13,CI
GCA_000015225.1_ASM1522v1	CP000505.1	33	538865	538745	Glu	TTC	538800	538776	87.7	70	17.7	Asp	77.5	IPD:-0.30,NCI:1
GCA_000015225.1_ASM1522v1	CP000505.1	34	531645	531503	Pro	CGG	5.31613e+17	5.31592e+17	95.8	77	18.8	Pro	112.6	CI,NCI:2
GCA_000015225.1_ASM1522v1	CP000505.1	35	530904	530806	Arg	CCG	530858	530837	100.8	83.9	16.9	Arg	107.4	NCI:1
GCA_000015225.1_ASM1522v1	CP000505.1	36	528662	528566	Gly	TCC	528616	528597	100.8	83.7	17.1	Gly	110.7	NCI:1
GCA_000015225.1_ASM1522v1	CP000505.1	37	489556	489435	Ile2	CAT	489533489496	489518489468	100.7	83.7	17	Ile	119.9	IPD:-0.90,NCI:2
GCA_000015225.1_ASM1522v1	CP000505.1	38	438741	438644	Lys	CTT	438710	438690	106.1	89.8	16.3	Lys	126.1	NCI:1
GCA_000015225.1_ASM1522v1	CP000505.1	39	426125	425998	Leu	CAG	426092426062	426070426046	91.3	64.2	27.1	Leu	122.8	CI,NCI:1
GCA_000015225.1_ASM1522v1	CP000505.1	40	392187	392065	Ala	TGC	392135	392104	66	50.2	15.8	Ala	97.8	CI
GCA_000015225.1_ASM1522v1	CP000505.1	41	361817	361739	Met	CAT	0	0	99	83	16	Met	100.6
GCA_000015225.1_ASM1522v1	CP000505.1	42	268141	268012	Ile	GAT	268118268073	268095268045	98.7	80.4	18.3	Ile	117.3	NCI:2
GCA_000015225.1_ASM1522v1	CP000505.1	43	257851	257751	Thr	TGT	257814	257790	86.8	68.4	18.4	Thr	109.3	CI
GCA_000015225.1_ASM1522v1	CP000505.1	44	257601	257498	Lys	TTT	257570	257544	104.7	87.4	17.3	Lys	125.8	NCI:1
GCA_000015225.1_ASM1522v1	CP000505.1	45	257417	257293	Val	CAC	257392257362	257375257332	81.8	66.4	15.4	Val	117.7	CI,NCI:1
GCA_000015225.1_ASM1522v1	CP000505.1	46	231236	231134	Ser	TGA	231203	231189	90.6	66	24.6	Ser	110.9	NCI:1
GCA_000015765.1_ASM1576v1	CP000559.1	1	79472	79543	Arg	TCG	0	0	55.6	32.6	23	Arg	74.9
GCA_000015765.1_ASM1576v1	CP000559.1	2	100500	100572	Gln	CTG	0	0	66.1	28.9	37.2	Gln	101.8
GCA_000015765.1_ASM1576v1	CP000559.1	3	255945	256018	Met	CAT	0	0	77.3	60.3	17	Met	100.6
GCA_000015765.1_ASM1576v1	CP000559.1	4	273038	273109	Thr	GGT	0	0	67.1	33.2	33.9	Thr	87.1
GCA_000015765.1_ASM1576v1	CP000559.1	5	310772	310856	Leu	GAG	0	0	65.7	41.5	24.2	Leu	111
GCA_000015765.1_ASM1576v1	CP000559.1	6	337952	338023	Gly	GCC	0	0	59	28.9	30.1	Gly	80.7
GCA_000015765.1_ASM1576v1	CP000559.1	7	405249	405321	Ala	TGC	0	0	85.8	63.1	22.7	Ala	93.1
GCA_000015765.1_ASM1576v1	CP000559.1	8	408819	408890	Cys	GCA	0	0	55.3	12.3	43	Cys	87.8
GCA_000015765.1_ASM1576v1	CP000559.1	9	417635	417707	Phe	GAA	0	0	66.1	34.7	31.4	Phe	94.4
GCA_000015765.1_ASM1576v1	CP000559.1	10	595408	595480	Gln	TTG	0	0	64.4	37.2	27.2	Gln	88.4
GCA_000015765.1_ASM1576v1	CP000559.1	11	849200	849272	Pro	GGG	0	0	70.5	44.8	25.7	Pro	93
GCA_000015765.1_ASM1576v1	CP000559.1	12	864228	864299	Arg	GCG	0	0	65.1	35.5	29.6	Arg	80.3
GCA_000015765.1_ASM1576v1	CP000559.1	13	1002908	1003083	Trp	CCA	1002946	1003047	75.4	48.7	26.7	Trp	113.2	CI
GCA_000015765.1_ASM1576v1	CP000559.1	14	1004827	1004901	Pro	TGG	0	0	70.8	37.6	33.2	Pro	94.7
GCA_000015765.1_ASM1576v1	CP000559.1	15	1244132	1244205	Arg	CCG	0	0	67	50.7	16.3	Arg	78.5
GCA_000015765.1_ASM1576v1	CP000559.1	16	1244384	1244455	Cys	GCA	0	0	58.7	19.2	39.5	Cys	90.9
GCA_000015765.1_ASM1576v1	CP000559.1	17	1283727	1283811	Leu	CAG	0	0	67.4	43.4	24	Leu	105.4
GCA_000015765.1_ASM1576v1	CP000559.1	18	1297751	1297823	Asn	GTT	0	0	65.1	32.8	32.3	Asn	108
GCA_000015765.1_ASM1576v1	CP000559.1	19	1297997	1298068	Ile2	CAT	0	0	77.5	65.6	11.9	Ile2	98.8
GCA_000015765.1_ASM1576v1	CP000559.1	20	1554023	1554095	His	GTG	0	0	42	23.8	18.2	His	74.6
GCA_000015765.1_ASM1576v1	CP000559.1	21	1674125	1674198	Ile	GAT	0	0	84.8	58.3	26.5	Ile	112.4
GCA_000015765.1_ASM1576v1	CP000559.1	22	1722192	1722273	Leu	CAA	0	0	50.5	30.4	20.1	Leu	87.9
GCA_000015765.1_ASM1576v1	CP000559.1	23	1692126	1692054	Ala	TGC	0	0	85.8	63.1	22.7	Ala	93.1
GCA_000015765.1_ASM1576v1	CP000559.1	24	1688556	1688485	Cys	GCA	0	0	55.3	12.3	43	Cys	87.8
GCA_000015765.1_ASM1576v1	CP000559.1	25	1576177	1576104	Val	GAC	0	0	62.2	39.6	22.6	Val	97.3
GCA_000015765.1_ASM1576v1	CP000559.1	26	1546831	1546760	Ala	CGC	0	0	63.6	31	32.6	Ala	90.8
GCA_000015765.1_ASM1576v1	CP000559.1	27	1432125	1432051	Arg	TCT	0	0	79.9	61	18.9	Lys	97.5	IPD:-0.90
GCA_000015765.1_ASM1576v1	CP000559.1	28	1429753	1429681	Glu	CTC	0	0	67.7	35.5	32.2	Glu	94.1
GCA_000015765.1_ASM1576v1	CP000559.1	29	1382097	1381987	Tyr	GTA	1382060	1382026	68.1	34.9	33.2	Tyr	110.6	CI
GCA_000015765.1_ASM1576v1	CP000559.1	30	1381967	1381895	Asp	GTC	0	0	61.4	24.1	37.3	Asp	99.2
GCA_000015765.1_ASM1576v1	CP000559.1	31	1381849	1381777	Asp	GTC	0	0	61.4	24.1	37.3	Asp	99.2
GCA_000015765.1_ASM1576v1	CP000559.1	32	1360226	1360143	Leu	TAG	0	0	71.3	42.3	29	Leu	105.1
GCA_000015765.1_ASM1576v1	CP000559.1	33	1273905	1273821	Ser	GCT	0	0	69.6	41.3	28.3	Ser	87.2
GCA_000015765.1_ASM1576v1	CP000559.1	34	1270034	1269960	Pro	CGG	0	0	66.6	35.1	31.5	Pro	96
GCA_000015765.1_ASM1576v1	CP000559.1	35	1267071	1267001	Gly	CCC	0	0	41.7	18.6	23.1	Gly	66.3
GCA_000015765.1_ASM1576v1	CP000559.1	36	1186014	1185941	Lys	TTT	0	0	64.7	47.9	16.8	Lys	103
GCA_000015765.1_ASM1576v1	CP000559.1	37	1150672	1150601	Gly	GCC	0	0	59	28.9	30.1	Gly	80.7
GCA_000015765.1_ASM1576v1	CP000559.1	38	1063938	1063867	Ala	GGC	0	0	65.3	39.6	25.7	Ala	94.7
GCA_000015765.1_ASM1576v1	CP000559.1	39	1015436	1015364	Ala	TGC	0	0	85.8	63.1	22.7	Ala	93.1
GCA_000015765.1_ASM1576v1	CP000559.1	40	1011866	1011795	Cys	GCA	0	0	55.3	12.3	43	Cys	87.8
GCA_000015765.1_ASM1576v1	CP000559.1	41	1011106	1011033	Thr	TGT	0	0	69.9	45.1	24.8	Thr	94
GCA_000015765.1_ASM1576v1	CP000559.1	42	777608	777534	Arg	CCT	0	0	65.1	42.5	22.6	Arg	77.7
GCA_000015765.1_ASM1576v1	CP000559.1	43	752303	752220	Ser	CGA	0	0	78.2	54.6	23.6	Ser	100.3
GCA_000015765.1_ASM1576v1	CP000559.1	44	742054	741980	iMet	CAT	0	0	82.4	51.1	31.3	iMet	117.4
GCA_000015765.1_ASM1576v1	CP000559.1	45	736462	736389	Lys	CTT	0	0	81.9	55.9	26	Lys	101.8
GCA_000015765.1_ASM1576v1	CP000559.1	46	621895	621825	Gly	TCC	0	0	65.8	41.3	24.5	Gly	84.6
GCA_000015765.1_ASM1576v1	CP000559.1	47	621805	621734	Val	CAC	0	0	66.3	32.8	33.5	Val	95.1
GCA_000015765.1_ASM1576v1	CP000559.1	48	594262	594179	Leu	TAA	0	0	68.2	46.6	21.6	Leu	109.5
GCA_000015765.1_ASM1576v1	CP000559.1	49	451886	451814	Glu	TTC	0	0	66.2	35.3	30.9	Glu	93.6
GCA_000015765.1_ASM1576v1	CP000559.1	50	375982	375909	Val	TAC	0	0	66.3	44.2	22.1	Val	92.7
GCA_000015765.1_ASM1576v1	CP000559.1	51	359486	359415	Thr	CGT	0	0	78.5	50.8	27.7	Thr	94.4
GCA_000015765.1_ASM1576v1	CP000559.1	52	344812	344726	Ser	TGA	0	0	70.5	50.4	20.1	Ser	96.7
GCA_000015765.1_ASM1576v1	CP000559.1	53	76148	76065	Ser	GGA	0	0	77.1	50.5	26.6	Ser	95.2
GCA_000015805.1_ASM1580v1	CP000561.1	1	51883	51976	Arg	GCG	51941	51956	100.2	82.6	17.6	Arg	115	NCI:1
GCA_000015805.1_ASM1580v1	CP000561.1	2	178202	178311	Asp	GTC	178239178281	178256178297	92.2	73.9	18.3	Asp	115	NCI:2
GCA_000015805.1_ASM1580v1	CP000561.1	3	184299	184410	Met	CAT	184330184359	184349184375	100.9	84	16.9	Ile	114.4	IPD:-10.40,NCI:2
GCA_000015805.1_ASM1580v1	CP000561.1	4	326178	326262	Leu	CAG	0	0	84.6	56.6	28	Leu	125.1
GCA_000015805.1_ASM1580v1	CP000561.1	5	401005	401098	Arg	TCG	401063	401078	101.9	83.4	18.5	Arg	108.6	NCI:1
GCA_000015805.1_ASM1580v1	CP000561.1	6	470725	470837	Ile2	CAT	470755470799	470774470814	105.7	89.8	15.9	Ile	117.8	IPD:-1.40,NCI:2
GCA_000015805.1_ASM1580v1	CP000561.1	7	514425	514522	Ser	TGA	514463	514475	79.5	56.5	23	Ser	110.6	CI
GCA_000015805.1_ASM1580v1	CP000561.1	8	533740	533858	Val	CAC	533776533808	533791533835	93.8	77.3	16.5	Pro	108.7	IPD:-1.10,CI,NCI:1
GCA_000015805.1_ASM1580v1	CP000561.1	9	579410	579526	Val	TAC	579446579487	579470579503	92.7	77.1	15.6	Val	108.4	CI,NCI:1
GCA_000015805.1_ASM1580v1	CP000561.1	10	829919	830055	Glu	CTC	8.29944e+17	8.29961e+17	104.5	88.7	15.8	Glu	126.7	NCI:3
GCA_000015805.1_ASM1580v1	CP000561.1	11	876265	876358	Arg	CCT	876323	876338	101.1	82.6	18.5	Arg	114.7	NCI:1
GCA_000015805.1_ASM1580v1	CP000561.1	12	914187	914292	Ala	GGC	914223914253	914236914269	85.7	70.4	15.3	Ala	110	CI,NCI:1
GCA_000015805.1_ASM1580v1	CP000561.1	13	951001	951098	Ser	GGA	951039	951051	80.1	57.1	23	Ser	109.7	CI
GCA_000015805.1_ASM1580v1	CP000561.1	14	1026727	1026811	Leu	GAG	0	0	85.4	55.8	29.6	Leu	127.8
GCA_000015805.1_ASM1580v1	CP000561.1	15	1028707	1028799	Thr	GGT	1028745	1028760	87.3	66.8	20.5	Thr	112.7	CI
GCA_000015805.1_ASM1580v1	CP000561.1	16	1233175	1233292	iMet	CAT	12332141233259	12332371233278	99.6	75.9	23.7	iMet	114.4	NCI:2
GCA_000015805.1_ASM1580v1	CP000561.1	17	1252620	1252726	Ala	CGC	12526561252688	12526711252703	90	74.8	15.2	Ala	106.3	CI,NCI:1
GCA_000015805.1_ASM1580v1	CP000561.1	18	1327527	1327620	Arg	TCT	1327585	1327600	100.7	83.1	17.6	Arg	114.8	NCI:1
GCA_000015805.1_ASM1580v1	CP000561.1	19	1469818	1469911	Arg	CCG	1469876	1469891	101.4	82.9	18.5	Arg	115.4	NCI:1
GCA_000015805.1_ASM1580v1	CP000561.1	20	1598539	1598666	Pro	TGG	1.59857e+20	1.59858e+20	93.5	76.4	17.1	Pro	115.3	CI,NCI:2
GCA_000015805.1_ASM1580v1	CP000561.1	21	1598752	1598876	Gln	TTG	1.59877e+20	1.59879e+20	84.3	66	18.3	Gln	109.1	CI,NCI:2
GCA_000015805.1_ASM1580v1	CP000561.1	22	1647546	1647639	Gly	CCC	1647578	1647595	97.1	81	16.1	Gly	113.6	NCI:1
GCA_000015805.1_ASM1580v1	CP000561.1	23	1687978	1688071	Gly	GCC	1688010	1688027	97.5	81.4	16.1	Gly	114	NCI:1
GCA_000015805.1_ASM1580v1	CP000561.1	24	1688197	1688289	Lys	CTT	1688254	1688269	106	87.4	18.6	Lys	126.9	NCI:1
GCA_000015805.1_ASM1580v1	CP000561.1	25	1957505	1957604	Ser	CGA	1957543	1957557	78.3	55.3	23	Ser	110.1	CI
GCA_000015805.1_ASM1580v1	CP000561.1	26	1897833	1897727	His	GTG	18978081897758	18977921897741	79.8	63.3	16.5	His	94	NCI:2
GCA_000015805.1_ASM1580v1	CP000561.1	27	1893796	1893686	Pro	CGG	18937701893724	18937531893709	98.8	81.5	17.3	Pro	117.9	NCI:2
GCA_000015805.1_ASM1580v1	CP000561.1	28	1883328	1883217	Trp	CCA	18832821883252	18832671883234	98.3	73.8	24.5	Lys	100.2	IPD:-4.80,NCI:2
GCA_000015805.1_ASM1580v1	CP000561.1	29	1821412	1821305	Gly	TCC	18213801821354	18213631821341	89.2	73.2	16	Gly	113.6	CI,NCI:1
GCA_000015805.1_ASM1580v1	CP000561.1	30	1820891	1820803	Phe	GAA	1820853	1820837	94.1	77	17.1	Phe	109.1	NCI:1
GCA_000015805.1_ASM1580v1	CP000561.1	31	1647452	1647368	Leu	TAA	0	0	92.8	63.1	29.7	Leu	133
GCA_000015805.1_ASM1580v1	CP000561.1	32	1601212	1601090	Pro	GGG	16011731601128	16011451601113	93.4	78.1	15.3	Pro	121.9	CI,NCI:1
GCA_000015805.1_ASM1580v1	CP000561.1	33	1329907	1329769	Tyr	GTA	13298671329804	13298251329786	97.7	76.5	21.2	Tyr	108.5	NCI:2
GCA_000015805.1_ASM1580v1	CP000561.1	34	1088212	1088102	Asn	GTT	10881651088135	10881501088119	106.8	90.2	16.6	Asn	112.9	NCI:2
GCA_000015805.1_ASM1580v1	CP000561.1	35	987244	987115	Thr	TGT	9.87221e+17	9.87203e+17	92.7	77.2	15.5	Thr	114.2	CI,NCI:2
GCA_000015805.1_ASM1580v1	CP000561.1	36	924443	924328	Val	GAC	924407924378	924395924351	94.3	77.8	16.5	Pro	111.1	IPD:-3.30,CI,NCI:1
GCA_000015805.1_ASM1580v1	CP000561.1	37	914056	913963	Lys	TTT	913998	913983	103.5	84.9	18.6	Lys	122.2	NCI:1
GCA_000015805.1_ASM1580v1	CP000561.1	38	603197	603113	Leu	CAA	0	0	91.4	61.6	29.8	Leu	130.5
GCA_000015805.1_ASM1580v1	CP000561.1	39	430352	430268	Ser	GCT	0	0	86.2	62.4	23.8	Ser	100.4
GCA_000015805.1_ASM1580v1	CP000561.1	40	402377	402283	Ile	GAT	402322	402306	108.4	92.6	15.8	Ile	127	NCI:1
GCA_000015805.1_ASM1580v1	CP000561.1	41	375732	375648	Leu	TAG	0	0	85.3	55.6	29.7	Leu	127.8
GCA_000015805.1_ASM1580v1	CP000561.1	42	321593	321489	Ala	TGC	321557321528	321545321512	89.4	74.5	14.9	Ala	110.3	CI,NCI:1
GCA_000015805.1_ASM1580v1	CP000561.1	43	320574	320451	Gln	CTG	3.20552e+17	3.20537e+17	85	66.7	18.3	Gln	109.2	CI,NCI:2
GCA_000015805.1_ASM1580v1	CP000561.1	44	168716	168604	Thr	CGT	168692168658	168674168643	94.2	77.5	16.7	Thr	119.1	CI,NCI:1
GCA_000015805.1_ASM1580v1	CP000561.1	45	160958	160848	Cys	GCA	160934160891	160915160876	93.4	77	16.4	His	91.3	IPD:-7.00,NCI:2
GCA_000015805.1_ASM1580v1	CP000561.1	46	51762	51634	Glu	TTC	517385170951667	517235169251651	100.9	82.6	18.3	Glu	125.9	NCI:3
GCA_000015825.1_ASM1582v1	CP000562.1	1	207524	207598	iMet	CAT	0	0	83	52.6	30.4	iMet	114.3
GCA_000015825.1_ASM1582v1	CP000562.1	2	273652	273725	Lys	TTT	0	0	77.8	59	18.8	Lys	101.9
GCA_000015825.1_ASM1582v1	CP000562.1	3	289372	289445	Lys	TTT	0	0	77.8	59	18.8	Lys	101.9
GCA_000015825.1_ASM1582v1	CP000562.1	4	416281	416351	Gly	CCC	0	0	51.7	26.8	24.9	Gly	75.4
GCA_000015825.1_ASM1582v1	CP000562.1	5	424431	424502	Thr	CGT	0	0	79.6	53.4	26.2	Thr	99.8
GCA_000015825.1_ASM1582v1	CP000562.1	6	458962	459033	Ala	CGC	0	0	73.4	46.9	26.5	Ala	100.9
GCA_000015825.1_ASM1582v1	CP000562.1	7	740745	740817	Gln	TTG	0	0	68.8	51.5	17.3	Gln	101.5
GCA_000015825.1_ASM1582v1	CP000562.1	8	791211	791283	Ile	GAT	0	0	78.1	50.6	27.5	Ile	106.4
GCA_000015825.1_ASM1582v1	CP000562.1	9	840590	840674	Leu	TAA	0	0	86.5	57.9	28.6	Leu	127.1
GCA_000015825.1_ASM1582v1	CP000562.1	10	1019514	1019588	Pro	TGG	0	0	68.5	32.8	35.7	Pro	93.2
GCA_000015825.1_ASM1582v1	CP000562.1	11	1080017	1080088	Ala	GGC	0	0	66	35.2	30.8	Ala	101.7
GCA_000015825.1_ASM1582v1	CP000562.1	12	1125032	1125104	Thr	GGT	0	0	74.7	38.5	36.2	Thr	101.1
GCA_000015825.1_ASM1582v1	CP000562.1	13	1232468	1232552	Leu	CAG	0	0	72.8	37.6	35.2	Leu	119.5
GCA_000015825.1_ASM1582v1	CP000562.1	14	1460063	1460134	Arg	GCG	0	0	69.4	45.8	23.6	Asp	86.4	IPD:-4.70
GCA_000015825.1_ASM1582v1	CP000562.1	15	1528671	1528755	Leu	GAG	0	0	73.3	39.2	34.1	Leu	122.1
GCA_000015825.1_ASM1582v1	CP000562.1	16	1698223	1698297	Glu	CTC	0	0	67.5	34.6	32.9	Glu	100.7
GCA_000015825.1_ASM1582v1	CP000562.1	17	1737261	1737333	Glu	TTC	0	0	62.2	29.6	32.6	Glu	91.8
GCA_000015825.1_ASM1582v1	CP000562.1	18	1792799	1792883	Ser	GCT	0	0	70.1	40.8	29.3	Ser	92.1
GCA_000015825.1_ASM1582v1	CP000562.1	19	1796583	1796656	Pro	CGG	0	0	60.2	40.2	20	Pro	95
GCA_000015825.1_ASM1582v1	CP000562.1	20	1847904	1847977	Val	GAC	0	0	71.2	45.8	25.4	Val	105.6
GCA_000015825.1_ASM1582v1	CP000562.1	21	2001006	2001080	Arg	TCT	0	0	84.5	67.7	16.8	Arg	94.4
GCA_000015825.1_ASM1582v1	CP000562.1	22	2005461	2005534	Phe	GAA	0	0	82.4	60.8	21.6	Phe	106.1
GCA_000015825.1_ASM1582v1	CP000562.1	23	2005657	2005729	Thr	GGT	0	0	44.3	28.1	16.2	Thr	76.9
GCA_000015825.1_ASM1582v1	CP000562.1	24	2080626	2080698	Asn	GTT	0	0	65.1	32.8	32.3	Asn	108
GCA_000015825.1_ASM1582v1	CP000562.1	25	2242351	2242421	Gly	TCC	0	0	70.1	40.7	29.4	Gly	92.3
GCA_000015825.1_ASM1582v1	CP000562.1	26	2242424	2242497	Val	CAC	0	0	73	46.9	26.1	Val	104.7
GCA_000015825.1_ASM1582v1	CP000562.1	27	2415125	2415199	Ile2	CAT	0	0	89.3	76.4	12.9	Ile2	120.1
GCA_000015825.1_ASM1582v1	CP000562.1	28	2113035	2112953	Leu	CAA	0	0	61.8	23.4	38.4	Leu	100.4
GCA_000015825.1_ASM1582v1	CP000562.1	29	1822584	1822512	Ala	TGC	0	0	79.9	54	25.9	Ala	98.6
GCA_000015825.1_ASM1582v1	CP000562.1	30	1819352	1819281	Cys	GCA	0	0	59.7	26.7	33	Cys	94.7
GCA_000015825.1_ASM1582v1	CP000562.1	31	1695747	1695673	Arg	CCT	0	0	82.9	54.1	28.8	Arg	97.3
GCA_000015825.1_ASM1582v1	CP000562.1	32	1674306	1674200	Tyr	GTA	1674268	1674236	70.6	40.2	30.4	Tyr	116.2	CI
GCA_000015825.1_ASM1582v1	CP000562.1	33	1674181	1674109	Asp	GTC	0	0	66.2	35.2	31	Asp	99.6
GCA_000015825.1_ASM1582v1	CP000562.1	34	1650317	1650208	Met	CAT	1650279	1650244	71.3	47.6	23.7	Met	102.5	CI
GCA_000015825.1_ASM1582v1	CP000562.1	35	1647663	1647579	Leu	GAG	0	0	73.3	39.2	34.1	Leu	122.1
GCA_000015825.1_ASM1582v1	CP000562.1	36	1643939	1643867	Thr	TGT	0	0	80	51.8	28.2	Thr	99.8
GCA_000015825.1_ASM1582v1	CP000562.1	37	1436443	1436359	Ser	TGA	0	0	72.3	46.9	25.4	Ser	94.4
GCA_000015825.1_ASM1582v1	CP000562.1	38	1153938	1153854	Leu	TAG	0	0	76	47.7	28.3	Leu	125.3
GCA_000015825.1_ASM1582v1	CP000562.1	39	1120975	1120904	Arg	CCG	0	0	67.1	45.6	21.5	Asp	88.6	IPD:-11.40
GCA_000015825.1_ASM1582v1	CP000562.1	40	1074898	1074745	Trp	CCA	1074860	1074781	75.4	48.7	26.7	Trp	113.2	CI
GCA_000015825.1_ASM1582v1	CP000562.1	41	959094	959023	Gly	GCC	0	0	69.4	42.8	26.6	Gly	86.4
GCA_000015825.1_ASM1582v1	CP000562.1	42	638194	638121	Val	TAC	0	0	78.1	52.7	25.4	Val	101.9
GCA_000015825.1_ASM1582v1	CP000562.1	43	538909	538838	Arg	TCG	0	0	65.5	37.7	27.8	Arg	80.1
GCA_000015825.1_ASM1582v1	CP000562.1	44	528505	528433	Gln	CTG	0	0	67	34.5	32.5	Gln	102.3
GCA_000015825.1_ASM1582v1	CP000562.1	45	520620	520534	Ser	GGA	0	0	77.6	49.6	28	Ser	96.4
GCA_000015825.1_ASM1582v1	CP000562.1	46	448293	448221	His	GTG	0	0	66.7	44	22.7	His	101.7
GCA_000015825.1_ASM1582v1	CP000562.1	47	378766	378694	Lys	CTT	0	0	80.6	56	24.6	Lys	104.6
GCA_000015825.1_ASM1582v1	CP000562.1	48	270542	270469	Pro	GGG	0	0	66.4	34.8	31.6	Pro	89
GCA_000015825.1_ASM1582v1	CP000562.1	49	248553	248469	Ser	CGA	0	0	69.8	48.8	21	Ser	98.7
GCA_000015945.1_ASM1594v1	CP000575.1	1	394378	394452	Arg	CCG	0	0	101.3	86.9	14.4	Arg	111.1
GCA_000015945.1_ASM1594v1	CP000575.1	2	555816	555924	iMet	CAT	555876	555907	101.7	74.5	27.2	iMet	126.3	NCI:1
GCA_000015945.1_ASM1594v1	CP000575.1	3	558427	558514	Leu	CAG	0	0	94.9	65	29.9	Leu	133.2
GCA_000015945.1_ASM1594v1	CP000575.1	4	563621	563770	Ser	CGA	563659	563718	77.3	50.1	27.2	Ser	103.7	CI
GCA_000015945.1_ASM1594v1	CP000575.1	5	563835	563910	Arg	TCG	0	0	99.6	85.1	14.5	Arg	107.6
GCA_000015945.1_ASM1594v1	CP000575.1	6	624851	624954	Gly	GCC	624891	624915	92.7	77.5	15.2	Gly	115.2	CI
GCA_000015945.1_ASM1594v1	CP000575.1	7	625683	625850	Tyr	GTA	625719	625811	82.2	59.5	22.7	Tyr	116	CI
GCA_000015945.1_ASM1594v1	CP000575.1	8	667818	667892	Asp	GTC	0	0	90.9	72.3	18.6	Asp	113.5
GCA_000015945.1_ASM1594v1	CP000575.1	9	719035	719112	Val	CAC	0	0	101.7	82.2	19.5	Val	125.5
GCA_000015945.1_ASM1594v1	CP000575.1	10	767378	767465	Leu	GAG	0	0	98.4	71.1	27.3	Leu	138.6
GCA_000015945.1_ASM1594v1	CP000575.1	11	793316	793417	Gln	TTG	793354	793379	79	58.8	20.2	Gln	111.2	CI
GCA_000015945.1_ASM1594v1	CP000575.1	12	793528	793601	Lys	TTT	0	0	102.6	86	16.6	Lys	124.9
GCA_000015945.1_ASM1594v1	CP000575.1	13	798271	798347	Ala	GGC	0	0	98.1	80.7	17.4	Ala	118.2
GCA_000015945.1_ASM1594v1	CP000575.1	14	810962	811050	Ser	GGA	0	0	90.3	62	28.3	Ser	107.4
GCA_000015945.1_ASM1594v1	CP000575.1	15	841469	841590	Leu	TAA	841509	841542	89.5	59.7	29.8	Leu	139	CI
GCA_000015945.1_ASM1594v1	CP000575.1	16	851283	851387	Asn	GTT	851321	851351	95.1	77.8	17.3	Asn	111.8	CI
GCA_000015945.1_ASM1594v1	CP000575.1	17	864114	864198	Ser	GCT	0	0	87.4	70.7	16.7	Ser	104.7
GCA_000015945.1_ASM1594v1	CP000575.1	18	932919	933035	Ala	TGC	932957	932996	97.1	79.6	17.5	Ala	124.6	CI
GCA_000015945.1_ASM1594v1	CP000575.1	19	969002	969114	Pro	CGG	969042	969078	77.7	60.6	17.1	Pro	111.8	CI
GCA_000015945.1_ASM1594v1	CP000575.1	20	1017186	1017274	Ser	TGA	0	0	87.6	64.3	23.3	Ser	105.3
GCA_000015945.1_ASM1594v1	CP000575.1	21	1022056	1022131	Gly	TCC	0	0	89.9	74.7	15.2	Gly	107.4
GCA_000015945.1_ASM1594v1	CP000575.1	22	1038694	1038805	Glu	CTC	1038742	1038778	92.8	74.2	18.6	Glu	118	NCI:1
GCA_000015945.1_ASM1594v1	CP000575.1	23	1056248	1056322	Arg	TCT	0	0	98.2	82.4	15.8	Arg	108.5
GCA_000015945.1_ASM1594v1	CP000575.1	24	1065864	1066040	Trp	CCA	10658951065940	10659321066001	98.9	80.5	18.4	Trp	112.6	CI,NCI:1
GCA_000015945.1_ASM1594v1	CP000575.1	25	1066315	1066408	Val	GAC	1066354	1066372	87.5	68	19.5	Val	116.4	CI
GCA_000015945.1_ASM1594v1	CP000575.1	26	1099327	1099426	Gln	CTG	1099365	1099388	79.8	59.7	20.1	Gln	111.2	CI
GCA_000015945.1_ASM1594v1	CP000575.1	27	1102260	1102371	Met	CAT	1102298	1102335	92.3	75.6	16.7	Phe	103.3	IPD:-0.40,CI
GCA_000015945.1_ASM1594v1	CP000575.1	28	1102472	1102579	Pro	TGG	1102506	1102538	93	75.8	17.2	Pro	112.8	NCI:1
GCA_000015945.1_ASM1594v1	CP000575.1	29	1106557	1106680	Cys	GCA	1106595	1106640	80.5	62.8	17.7	Cys	114.8	CI
GCA_000015945.1_ASM1594v1	CP000575.1	30	1116245	1116333	Thr	GGT	1116284	1116297	87.6	68.9	18.7	Thr	112.9	CI
GCA_000015945.1_ASM1594v1	CP000575.1	31	1163786	1163859	Ile	GAT	0	0	98.7	79.8	18.9	Ile	123.2
GCA_000015945.1_ASM1594v1	CP000575.1	32	1415757	1415658	Ala	CGC	1415719	1415697	98.6	81.1	17.5	Ala	124	CI
GCA_000015945.1_ASM1594v1	CP000575.1	33	1284675	1284612	Lys	CTT	0	0	33.2	34.5	-1.3	Lys	30.8	pseudo
GCA_000015945.1_ASM1594v1	CP000575.1	34	1198387	1198279	Pro	GGG	1198348	1198315	87.2	72	15.2	Pro	116.9	CI
GCA_000015945.1_ASM1594v1	CP000575.1	35	1183700	1183622	Gly	CCC	0	0	96.3	81	15.3	Gly	112
GCA_000015945.1_ASM1594v1	CP000575.1	36	1101838	1101742	Arg	CCT	1101799	1101778	92.5	76.8	15.7	Arg	109.1	CI
GCA_000015945.1_ASM1594v1	CP000575.1	37	1021027	1020954	Phe	GAA	0	0	95.3	77	18.3	Phe	117.5
GCA_000015945.1_ASM1594v1	CP000575.1	38	911866	911771	Arg	GCG	911827	911807	93.5	79.1	14.4	Arg	110.5	CI
GCA_000015945.1_ASM1594v1	CP000575.1	39	909644	909571	Ile2	CAT	0	0	103.8	86.3	17.5	Ile2	120.7
GCA_000015945.1_ASM1594v1	CP000575.1	40	883502	883401	Thr	CGT	883464	883437	93.2	77	16.2	Thr	116	CI
GCA_000015945.1_ASM1594v1	CP000575.1	41	693775	693666	His	GTG	693738	693702	90.6	74.6	16	His	106.7	CI
GCA_000015945.1_ASM1594v1	CP000575.1	42	643064	642942	Leu	CAA	643024	642990	90.2	60.4	29.8	Leu	134.5	CI
GCA_000015945.1_ASM1594v1	CP000575.1	43	633338	633251	Leu	TAG	0	0	98.2	68.3	29.9	Leu	137.2
GCA_000015945.1_ASM1594v1	CP000575.1	44	633113	633007	Val	TAC	633074	633043	86.9	67.4	19.5	Val	116.5	CI
GCA_000015945.1_ASM1594v1	CP000575.1	45	622722	622648	Glu	TTC	0	0	92	73.5	18.5	Glu	118
GCA_000015945.1_ASM1594v1	CP000575.1	46	427592	427465	Thr	TGT	427554	427501	93.9	77.7	16.2	Thr	118.6	CI
GCA_000016125.1_ASM1612v1	CP000609.1	1	18648	18732	Leu	GAG	0	0	66.9	40.1	26.8	Leu	114.2
GCA_000016125.1_ASM1612v1	CP000609.1	2	97098	97174	Val	TAC	0	0	71.1	38.3	32.8	Val	94
GCA_000016125.1_ASM1612v1	CP000609.1	3	234698	234771	Cys	GCA	0	0	53.7	34.4	19.3	Cys	83.3
GCA_000016125.1_ASM1612v1	CP000609.1	4	270889	270961	Gly	GCC	0	0	69.9	44.3	25.6	Gly	79.8
GCA_000016125.1_ASM1612v1	CP000609.1	5	270980	271052	Gly	TCC	0	0	79.8	57	22.8	Gly	92.1
GCA_000016125.1_ASM1612v1	CP000609.1	6	492159	492232	Ala	GGC	0	0	64.9	39.8	25.1	Ala	89.3
GCA_000016125.1_ASM1612v1	CP000609.1	7	1197828	1197906	iMet	CAT	0	0	85.3	49.8	35.5	iMet	113.9
GCA_000016125.1_ASM1612v1	CP000609.1	8	1197999	1198077	iMet	CAT	0	0	85.3	49.8	35.5	iMet	113.9
GCA_000016125.1_ASM1612v1	CP000609.1	9	1549922	1549995	Thr	GGT	0	0	80.9	51.2	29.7	Thr	103.1
GCA_000016125.1_ASM1612v1	CP000609.1	10	1595585	1595657	Ala	TGC	0	0	82.3	67.8	14.5	Ala	106.5
GCA_000016125.1_ASM1612v1	CP000609.1	11	1672014	1672177	Trp	CCA	1672054	1672142	59.8	30.6	29.2	Trp	77.5	CI
GCA_000016125.1_ASM1612v1	CP000609.1	12	1699971	1700047	Asn	GTT	0	0	63	33.3	29.7	Asn	95.5
GCA_000016125.1_ASM1612v1	CP000609.1	13	1700086	1700160	Ile2	CAT	0	0	90.1	67.7	22.4	Ile2	114.3
GCA_000016125.1_ASM1612v1	CP000609.1	14	1700176	1700250	Glu	TTC	0	0	71.3	45.1	26.2	Glu	114.2
GCA_000016125.1_ASM1612v1	CP000609.1	15	1700264	1700348	Leu	TAG	0	0	79	48.3	30.7	Leu	110.7
GCA_000016125.1_ASM1612v1	CP000609.1	16	1700379	1700453	His	GTG	0	0	63.2	49	14.2	His	101.8
GCA_000016125.1_ASM1612v1	CP000609.1	17	1699854	1699781	Phe	GAA	0	0	79.7	47.6	32.1	Phe	101.5
GCA_000016125.1_ASM1612v1	CP000609.1	18	1655591	1655502	SeC	TCA	0	0	142	0	0	SeC	142
GCA_000016125.1_ASM1612v1	CP000609.1	19	1549679	1549604	Gln	TTG	0	0	69.8	40.7	29.1	Gln	104.8
GCA_000016125.1_ASM1612v1	CP000609.1	20	1517916	1517843	Thr	TGT	0	0	88.8	70.1	18.7	Thr	112.7
GCA_000016125.1_ASM1612v1	CP000609.1	21	1517796	1517720	Pro	TGG	0	0	69.7	44.9	24.8	Pro	95.2
GCA_000016125.1_ASM1612v1	CP000609.1	22	1517711	1517638	Tyr	GTA	0	0	79	52.6	26.4	Tyr	104.5
GCA_000016125.1_ASM1612v1	CP000609.1	23	1517621	1517548	Lys	TTT	0	0	87.2	66.4	20.8	Lys	116.3
GCA_000016125.1_ASM1612v1	CP000609.1	24	1517372	1517298	Asp	GTC	0	0	70.9	45.4	25.5	Asp	100.3
GCA_000016125.1_ASM1612v1	CP000609.1	25	1517269	1517196	Lys	TTT	0	0	87.2	66.4	20.8	Lys	116.3
GCA_000016125.1_ASM1612v1	CP000609.1	26	1517173	1517099	Asp	GTC	0	0	70.9	45.4	25.5	Asp	100.3
GCA_000016125.1_ASM1612v1	CP000609.1	27	1430561	1430477	Leu	TAA	0	0	75.6	43.9	31.7	Leu	119.8
GCA_000016125.1_ASM1612v1	CP000609.1	28	1283171	1283094	Arg	TCT	0	0	81.1	71.5	9.6	Arg	96.4
GCA_000016125.1_ASM1612v1	CP000609.1	29	1283066	1282992	Glu	TTC	0	0	71.3	45.1	26.2	Glu	114.2
GCA_000016125.1_ASM1612v1	CP000609.1	30	1279411	1279335	Val	GAC	0	0	64.7	31.7	33	Val	98.9
GCA_000016125.1_ASM1612v1	CP000609.1	31	1130434	1130350	Ser	GCT	0	0	82.2	51	31.2	Ser	97.7
GCA_000016125.1_ASM1612v1	CP000609.1	32	846707	846634	Arg	GCG	0	0	64.9	41.2	23.7	Arg	78.1
GCA_000016125.1_ASM1612v1	CP000609.1	33	619792	619706	Ser	TGA	0	0	63.2	51.7	11.5	Ser	82.2
GCA_000016125.1_ASM1612v1	CP000609.1	34	276134	276060	Arg	TCG	0	0	75.2	59.6	15.6	Arg	89.8
GCA_000016125.1_ASM1612v1	CP000609.1	35	234332	234245	Ser	GGA	0	0	75.9	45.5	30.4	Ser	94.4
GCA_000016125.1_ASM1612v1	CP000609.1	36	230640	230567	Pro	GGG	0	0	61.1	45.4	15.7	Pro	87.8
GCA_000016125.1_ASM1612v1	CP000609.1	37	27772	27698	Ile	GAT	0	0	90.9	65.4	25.5	Ile	104.7
GCA_000016125.1_ASM1612v1	CP000609.1	38	18518	18404	Met	CAT	18479	18440	79.3	56.6	22.7	Met	103.7	CI
GCA_000016385.1_ASM1638v1	CP000660.1	1	78069	78162	Arg	GCG	78127	78142	99.1	80.4	18.7	Arg	111	NCI:1
GCA_000016385.1_ASM1638v1	CP000660.1	2	217834	217934	Ile2	CAT	217864	217890	103.4	87.6	15.8	Ile	123.1	IPD:-3.60,NCI:1
GCA_000016385.1_ASM1638v1	CP000660.1	3	650859	650930	Val	CAC	0	0	96.4	78.7	17.7	Pro	104.8	IPD:-0.40
GCA_000016385.1_ASM1638v1	CP000660.1	4	666900	667002	Ser	TGA	666938	666952	84.4	63.1	21.3	Ser	116.2	CI
GCA_000016385.1_ASM1638v1	CP000660.1	5	704452	704523	Ala	CGC	0	0	92.3	76.7	15.6	Ala	104.6
GCA_000016385.1_ASM1638v1	CP000660.1	6	1155235	1155325	Pro	GGG	1155274	1155289	88.2	73	15.2	Pro	116.9	CI
GCA_000016385.1_ASM1638v1	CP000660.1	7	1155444	1155516	Gln	CTG	0	0	89.6	71.2	18.4	Gln	105
GCA_000016385.1_ASM1638v1	CP000660.1	8	1351184	1351268	Leu	TAG	0	0	85.3	55.6	29.7	Leu	127.8
GCA_000016385.1_ASM1638v1	CP000660.1	9	1582574	1582671	Ser	GGA	1582612	1582624	79.7	59.7	20	Ser	106.5	CI
GCA_000016385.1_ASM1638v1	CP000660.1	10	1582747	1582831	Ser	GCT	0	0	88.1	63	25.1	Ser	102.3
GCA_000016385.1_ASM1638v1	CP000660.1	11	1696536	1696626	Pro	TGG	1696575	1696590	83.8	64.6	19.2	Pro	109.9	CI
GCA_000016385.1_ASM1638v1	CP000660.1	12	1755536	1755610	Asn	GTT	0	0	101.1	84.5	16.6	Asn	108.8
GCA_000016385.1_ASM1638v1	CP000660.1	13	1877894	1877987	Met	CAT	1877924	1877943	95.9	82.7	13.2	Phe	100.3	IPD:-6.00,NCI:1
GCA_000016385.1_ASM1638v1	CP000660.1	14	2023269	2023343	Pro	CGG	0	0	89.1	71.8	17.3	Pro	112.4
GCA_000016385.1_ASM1638v1	CP000660.1	15	2095913	2095791	Ser	CGA	20958822095853	20958612095841	84.2	61.4	22.8	Ser	114.9	CI,NCI:1
GCA_000016385.1_ASM1638v1	CP000660.1	16	1877584	1877497	Leu	CAG	0	0	91.8	62.1	29.7	Leu	132.6
GCA_000016385.1_ASM1638v1	CP000660.1	17	1866633	1866539	Arg	TCG	1866576	1866559	105.1	86.5	18.6	Lys	107.5	IPD:-2.70,NCI:1
GCA_000016385.1_ASM1638v1	CP000660.1	18	1804398	1804300	Asp	GTC	1804395	1804375	97.9	79.7	18.2	Asp	119.4	NCI:1
GCA_000016385.1_ASM1638v1	CP000660.1	19	1797349	1797255	Thr	CGT	1797318	1797299	96.5	79.7	16.8	Thr	114.2	NCI:1
GCA_000016385.1_ASM1638v1	CP000660.1	20	1786437	1786342	Cys	GCA	0	0	88.3	72	16.3	Thr	62.4	IPD:-0.90
GCA_000016385.1_ASM1638v1	CP000660.1	21	1707485	1707411	Ala	GGC	0	0	92.7	77	15.7	Ala	110
GCA_000016385.1_ASM1638v1	CP000660.1	22	1695343	1695266	Lys	TTT	0	0	103.5	84.9	18.6	Lys	122.2
GCA_000016385.1_ASM1638v1	CP000660.1	23	1695126	1695029	Val	TAC	1695089	1695065	85.2	69.1	16.1	Val	103.6	CI
GCA_000016385.1_ASM1638v1	CP000660.1	24	1693504	1693410	Thr	TGT	1693473	1693454	96.2	79.4	16.8	Thr	114.7	NCI:1
GCA_000016385.1_ASM1638v1	CP000660.1	25	1623365	1623289	Trp	CCA	0	0	102.3	85.8	16.5	Trp	108.6
GCA_000016385.1_ASM1638v1	CP000660.1	26	1534612	1534537	Gly	CCC	0	0	97.1	81	16.1	Gly	113.6
GCA_000016385.1_ASM1638v1	CP000660.1	27	1531664	1531580	Leu	TAA	0	0	91.8	62.1	29.7	Leu	132.4
GCA_000016385.1_ASM1638v1	CP000660.1	28	1482655	1482579	Lys	CTT	0	0	106	87.4	18.6	Lys	126.9
GCA_000016385.1_ASM1638v1	CP000660.1	29	1482433	1482342	Val	GAC	1482405	1482386	95.6	79.1	16.5	Pro	106.1	IPD:-3.70,NCI:1
GCA_000016385.1_ASM1638v1	CP000660.1	30	1482289	1482212	Arg	CCG	0	0	102.5	84	18.5	Arg	116.5
GCA_000016385.1_ASM1638v1	CP000660.1	31	1479953	1479841	Gly	GCC	1479929	1479896	103.2	87.2	16	Gly	118.7	NCI:1
GCA_000016385.1_ASM1638v1	CP000660.1	32	1380373	1380299	Ile	GAT	0	0	102.6	86.8	15.8	Ile	122.7
GCA_000016385.1_ASM1638v1	CP000660.1	33	1347059	1346988	Ala	TGC	0	0	90.8	75.1	15.7	Ala	104.6
GCA_000016385.1_ASM1638v1	CP000660.1	34	1346043	1345971	Gln	TTG	0	0	88.9	70.5	18.4	Gln	104.9
GCA_000016385.1_ASM1638v1	CP000660.1	35	1155809	1155722	Leu	GAG	0	0	91.2	61.5	29.7	Leu	132.9
GCA_000016385.1_ASM1638v1	CP000660.1	36	1141743	1141651	Thr	GGT	1141705	1141687	83.1	62.1	21	Thr	109.5	CI
GCA_000016385.1_ASM1638v1	CP000660.1	37	1045442	1045371	His	GTG	0	0	81.9	65.5	16.4	His	95.3
GCA_000016385.1_ASM1638v1	CP000660.1	38	895710	895620	Gly	TCC	895670	895656	89.2	73.1	16.1	Gly	113.6	CI
GCA_000016385.1_ASM1638v1	CP000660.1	39	890060	889986	Phe	GAA	0	0	99.7	82.6	17.1	Phe	114.5
GCA_000016385.1_ASM1638v1	CP000660.1	40	783243	783153	iMet	CAT	783204	783188	99.6	75.9	23.7	iMet	114.4	NCI:1
GCA_000016385.1_ASM1638v1	CP000660.1	41	705110	705033	Arg	CCT	0	0	103.3	84.8	18.5	Arg	116.2
GCA_000016385.1_ASM1638v1	CP000660.1	42	572485	572390	Glu	CTC	572482	572462	98.7	83	15.7	Glu	122.7	NCI:1
GCA_000016385.1_ASM1638v1	CP000660.1	43	557567	557480	Leu	CAA	0	0	97.1	67.4	29.7	Leu	137
GCA_000016385.1_ASM1638v1	CP000660.1	44	379366	379252	Tyr	GTA	379326	379286	90.7	69.5	21.2	Tyr	102.5	NCI:1
GCA_000016385.1_ASM1638v1	CP000660.1	45	372012	371935	Arg	TCT	0	0	100.7	83.1	17.6	Arg	114.8
GCA_000016385.1_ASM1638v1	CP000660.1	46	78642	78547	Glu	TTC	78639	78619	92.8	79.7	13.1	Glu	119.1	NCI:1
GCA_000016525.1_ASM1652v1	CP000678.1	1	412228	412299	Gln	TTG	0	0	54.5	34	20.5	Gln	89.2
GCA_000016525.1_ASM1652v1	CP000678.1	2	614072	614146	Ile	GAT	0	0	75.8	49.6	26.2	Ile	102.8
GCA_000016525.1_ASM1652v1	CP000678.1	3	697704	697813	Met	CAT	697742	697777	81	62.9	18.1	Met	109.6	CI
GCA_000016525.1_ASM1652v1	CP000678.1	4	1105878	1105951	Arg	TCT	0	0	90.2	72.5	17.7	Arg	99.5
GCA_000016525.1_ASM1652v1	CP000678.1	5	1106013	1106086	Arg	CCT	0	0	78.5	47.2	31.3	Arg	83.7
GCA_000016525.1_ASM1652v1	CP000678.1	6	1204158	1204229	Val	TAC	0	0	68.5	32.5	36	Val	88
GCA_000016525.1_ASM1652v1	CP000678.1	7	1454656	1454740	Ser	GGA	0	0	76.1	50.2	25.9	Ser	102.9
GCA_000016525.1_ASM1652v1	CP000678.1	8	1597182	1597255	Gly	GCC	0	0	69.8	49.8	20	Gly	87.5
GCA_000016525.1_ASM1652v1	CP000678.1	9	1597261	1597334	Gly	TCC	0	0	64.9	36.4	28.5	Gly	93.8
GCA_000016525.1_ASM1652v1	CP000678.1	10	1666301	1666384	Leu	GAG	0	0	55.1	37	18.1	Leu	94.7
GCA_000016525.1_ASM1652v1	CP000678.1	11	1705326	1705411	Ser	GCT	0	0	62	29.9	32.1	Ser	80.9
GCA_000016525.1_ASM1652v1	CP000678.1	12	1378093	1378020	Arg	TCG	0	0	84.9	63.3	21.6	Arg	87.5
GCA_000016525.1_ASM1652v1	CP000678.1	13	1136303	1136230	Arg	GCG	0	0	74.1	48.2	25.9	Arg	73.7
GCA_000016525.1_ASM1652v1	CP000678.1	14	1099459	1099385	iMet	CAT	0	0	85.1	53.1	32	iMet	115.3
GCA_000016525.1_ASM1652v1	CP000678.1	15	1051246	1051174	Asn	GTT	0	0	57.5	30.7	26.8	Asn	100.4
GCA_000016525.1_ASM1652v1	CP000678.1	16	1051168	1051095	Ile2	CAT	0	0	88.4	62.8	25.6	Ile2	108.6
GCA_000016525.1_ASM1652v1	CP000678.1	17	1051069	1050995	Glu	TTC	0	0	77.7	56.2	21.5	Glu	120.6
GCA_000016525.1_ASM1652v1	CP000678.1	18	1050938	1050856	Leu	TAG	0	0	68.3	40.8	27.5	Leu	105.4
GCA_000016525.1_ASM1652v1	CP000678.1	19	1050827	1050752	His	GTG	0	0	71.9	57.8	14.1	His	107.4
GCA_000016525.1_ASM1652v1	CP000678.1	20	1050247	1050099	Trp	CCA	1050209	1050134	52.1	26.4	25.7	Trp	88.5	CI
GCA_000016525.1_ASM1652v1	CP000678.1	21	878901	878828	Thr	TGT	0	0	74.8	54.9	19.9	Thr	94.3
GCA_000016525.1_ASM1652v1	CP000678.1	22	878691	878617	Pro	TGG	0	0	68.3	50.7	17.6	Pro	101.5
GCA_000016525.1_ASM1652v1	CP000678.1	23	878607	878534	Tyr	GTA	0	0	59.7	30.8	28.9	Tyr	98.5
GCA_000016525.1_ASM1652v1	CP000678.1	24	878389	878318	Asp	GTC	0	0	66.4	46.5	19.9	Asp	104.1
GCA_000016525.1_ASM1652v1	CP000678.1	25	878292	878219	Lys	TTT	0	0	85.2	64.9	20.3	Lys	110.7
GCA_000016525.1_ASM1652v1	CP000678.1	26	858840	858758	Ser	TGA	0	0	77.1	52.9	24.2	Ser	100.2
GCA_000016525.1_ASM1652v1	CP000678.1	27	858702	858620	Ser	TGA	0	0	77.1	52.9	24.2	Ser	100.2
GCA_000016525.1_ASM1652v1	CP000678.1	28	801378	801307	Val	GAC	0	0	58.2	29.2	29	Val	80.2
GCA_000016525.1_ASM1652v1	CP000678.1	29	801303	801231	Phe	GAA	0	0	68.3	41.8	26.5	Phe	100.3
GCA_000016525.1_ASM1652v1	CP000678.1	30	753185	753102	Ser	GCT	0	0	76.7	49	27.7	Ser	95.1
GCA_000016525.1_ASM1652v1	CP000678.1	31	642474	642402	Thr	CGT	0	0	57.9	28.2	29.7	Thr	73.1
GCA_000016525.1_ASM1652v1	CP000678.1	32	554355	554273	Leu	TAA	0	0	64	34.8	29.2	Leu	110.7
GCA_000016525.1_ASM1652v1	CP000678.1	33	554237	554165	Thr	GGT	0	0	74	40.7	33.3	Thr	95.5
GCA_000016525.1_ASM1652v1	CP000678.1	34	333400	333327	Ala	TGC	0	0	84.8	67.7	17.1	Ala	105.7
GCA_000016525.1_ASM1652v1	CP000678.1	35	257759	257688	Cys	GCA	0	0	51.9	17.9	34	Cys	79.7
GCA_000016525.1_ASM1652v1	CP000678.1	36	100802	100730	Ala	GGC	0	0	57.1	48.1	9	Ala	89
GCA_000016605.1_ASM1660v1	CP000682.1	1	16975	17060	Thr	CGT	17012	17024	87	71.9	15.1	Thr	110.4	CI
GCA_000016605.1_ASM1660v1	CP000682.1	2	40090	40185	Ser	GGA	40128	40139	80.3	49.5	30.8	Ser	105.4	CI
GCA_000016605.1_ASM1660v1	CP000682.1	3	53455	53550	Ser	TGA	53493	53504	73.4	46.7	26.7	Ser	102	CI
GCA_000016605.1_ASM1660v1	CP000682.1	4	54195	54267	Gln	TTG	0	0	74.4	51.5	22.9	Gln	97.2
GCA_000016605.1_ASM1660v1	CP000682.1	5	141492	141583	Lys	CTT	141530	141544	96.1	76.5	19.6	Lys	124.2	CI
GCA_000016605.1_ASM1660v1	CP000682.1	6	142554	142627	Lys	TTT	0	0	99.2	82.6	16.6	Lys	120.9
GCA_000016605.1_ASM1660v1	CP000682.1	7	195938	196012	Val	CAC	0	0	84.5	59.4	25.1	Val	103
GCA_000016605.1_ASM1660v1	CP000682.1	8	684543	684627	Leu	GAG	0	0	80.8	49.5	31.3	Leu	119.3
GCA_000016605.1_ASM1660v1	CP000682.1	9	773416	773505	Glu	CTC	773439	773453	90.2	67.4	22.8	Glu	107.8	NCI:1
GCA_000016605.1_ASM1660v1	CP000682.1	10	1535617	1535703	Thr	GGT	1535656	1535667	85.1	65.4	19.7	Thr	107.9	CI
GCA_000016605.1_ASM1660v1	CP000682.1	11	1538335	1538424	Ala	TGC	1538373	1538387	89.1	71.9	17.2	Ala	108.5	CI
GCA_000016605.1_ASM1660v1	CP000682.1	12	1542915	1542988	Ala	CGC	0	0	93.1	75	18.1	Ala	112.6
GCA_000016605.1_ASM1660v1	CP000682.1	13	1596828	1596900	Gln	CTG	0	0	75.4	51.9	23.5	Gln	100.9
GCA_000016605.1_ASM1660v1	CP000682.1	14	1598318	1598408	Met	CAT	1598357	1598369	95.9	78	17.9	Met	108.4	CI
GCA_000016605.1_ASM1660v1	CP000682.1	15	1598625	1598713	Thr	TGT	1598664	1598677	85.6	67.1	18.5	Thr	110.6	CI
GCA_000016605.1_ASM1660v1	CP000682.1	16	1653273	1653347	Arg	TCG	0	0	86.8	66.9	19.9	Arg	102.4
GCA_000016605.1_ASM1660v1	CP000682.1	17	1830495	1830572	Gly	TCC	0	0	96.9	83.2	13.7	Val	109.4	IPD:-4.60
GCA_000016605.1_ASM1660v1	CP000682.1	18	1853340	1853414	Arg	GCG	0	0	92	70.2	21.8	Arg	107
GCA_000016605.1_ASM1660v1	CP000682.1	19	1960401	1960497	Ser	GCT	1960440	1960451	83.4	53.8	29.6	Ser	105	CI
GCA_000016605.1_ASM1660v1	CP000682.1	20	2096337	2096425	Glu	TTC	2096360	2096373	92.4	74.2	18.2	Glu	122.4	NCI:1
GCA_000016605.1_ASM1660v1	CP000682.1	21	2152523	2152611	Tyr	GTA	2152563	2152575	82	56.9	25.1	Tyr	108	CI
GCA_000016605.1_ASM1660v1	CP000682.1	22	2154080	2154188	Ser	CGA	2154118	2154141	72	43.8	28.2	Ser	105.9	CI
GCA_000016605.1_ASM1660v1	CP000682.1	23	2154234	2154333	Leu	CAG	2154274	2154288	74.1	47.5	26.6	Leu	117.4	CI
GCA_000016605.1_ASM1660v1	CP000682.1	24	2180910	2180984	Val	TAC	0	0	93.6	73.3	20.3	Val	105.8
GCA_000016605.1_ASM1660v1	CP000682.1	25	2191299	2191226	Ala	GGC	0	0	91.9	75.4	16.5	Ala	108.3
GCA_000016605.1_ASM1660v1	CP000682.1	26	2185891	2185817	Arg	CCG	0	0	85.5	63	22.5	Arg	102.3
GCA_000016605.1_ASM1660v1	CP000682.1	27	2181252	2181157	Ser	CGA	0	0	28.2	16.4	11.8	His	12.1	IPD:-12.10,trunc_start:22
GCA_000016605.1_ASM1660v1	CP000682.1	28	2158561	2158488	Ile2	CAT	0	0	98.6	78.4	20.2	Ile2	119.5
GCA_000016605.1_ASM1660v1	CP000682.1	29	2154485	2154411	Val	GAC	0	0	86.6	63	23.6	Val	111.2
GCA_000016605.1_ASM1660v1	CP000682.1	30	2079476	2079401	Gly	GCC	0	0	88.9	73.3	15.6	Val	103.7	IPD:-6.50
GCA_000016605.1_ASM1660v1	CP000682.1	31	2077669	2077538	Trp	CCA	2077630	2077574	79.3	58.2	21.1	Ile	91.3	IPD:-3.90,CI
GCA_000016605.1_ASM1660v1	CP000682.1	32	2052864	2052789	Pro	TGG	0	0	77.8	58.2	19.6	Pro	92.3
GCA_000016605.1_ASM1660v1	CP000682.1	33	2052675	2052586	Asn	GTT	2052638	2052622	73.2	49.8	23.4	Asn	106.1	CI
GCA_000016605.1_ASM1660v1	CP000682.1	34	1961505	1961421	Leu	TAG	0	0	78.4	45.2	33.2	Leu	116.9
GCA_000016605.1_ASM1660v1	CP000682.1	35	1806889	1806802	Arg	TCT	1806850	1806838	70.2	56.4	13.8	Arg	97.1	CI
GCA_000016605.1_ASM1660v1	CP000682.1	36	1735237	1735150	Ile	GAT	1735198	1735186	88.4	70.1	18.3	Ile	123.6	CI
GCA_000016605.1_ASM1660v1	CP000682.1	37	1724960	1724864	Pro	GGG	1724920	1724900	83.1	64.9	18.2	Pro	114.2	CI
GCA_000016605.1_ASM1660v1	CP000682.1	38	1701534	1701439	Leu	CAA	1701495	1701484	77	46.9	30.1	Leu	111	CI
GCA_000016605.1_ASM1660v1	CP000682.1	39	1581275	1581185	Arg	CCT	1581236	1581221	70.7	56.9	13.8	Arg	97	CI
GCA_000016605.1_ASM1660v1	CP000682.1	40	1545590	1545515	Pro	CGG	0	0	82.2	60.1	22.1	Pro	112.7
GCA_000016605.1_ASM1660v1	CP000682.1	41	166445	166334	Cys	GCA	166416166387	166397166371	76.6	58.7	17.9	Cys	106.8	CI,NCI:1
GCA_000016605.1_ASM1660v1	CP000682.1	42	117554	117457	iMet	CAT	117516	117493	84.8	58.3	26.5	iMet	110	CI
GCA_000016605.1_ASM1660v1	CP000682.1	43	115550	115476	His	GTG	0	0	89.6	66.6	23	His	98.8
GCA_000016605.1_ASM1660v1	CP000682.1	44	100476	100402	Gly	CCC	0	0	95.8	81.1	14.7	Gly	104
GCA_000016605.1_ASM1660v1	CP000682.1	45	99766	99679	Phe	GAA	99728	99715	80.7	62.6	18.1	Phe	114.4	CI
GCA_000016605.1_ASM1660v1	CP000682.1	46	58865	58769	Leu	TAA	58825	58814	73.6	46.5	27.1	Leu	118.9	CI
GCA_000016605.1_ASM1660v1	CP000682.1	47	56616	56542	Asp	GTC	0	0	90.3	69.3	21	Asp	105.2
GCA_000017165.1_ASM1716v1	CP000742.1	1	643422	643496	Arg	TCG	0	0	75.2	59.6	15.6	Arg	89.8
GCA_000017165.1_ASM1716v1	CP000742.1	2	686363	686450	Ser	GGA	0	0	73.5	43	30.5	Ser	90.7
GCA_000017165.1_ASM1716v1	CP000742.1	3	690077	690150	Pro	GGG	0	0	57.5	39.4	18.1	Pro	83.6
GCA_000017165.1_ASM1716v1	CP000742.1	4	882075	882149	Ile	GAT	0	0	90.9	65.4	25.5	Ile	104.7
GCA_000017165.1_ASM1716v1	CP000742.1	5	891114	891228	Met	CAT	891153	891192	79.3	56.6	22.7	Met	103.7	CI
GCA_000017165.1_ASM1716v1	CP000742.1	6	975702	975775	Phe	GAA	0	0	79.7	47.6	32.1	Phe	101.5
GCA_000017165.1_ASM1716v1	CP000742.1	7	1021153	1021242	SeC	TCA	0	0	142	0	0	SeC	142
GCA_000017165.1_ASM1716v1	CP000742.1	8	1097259	1097331	Gln	TTG	0	0	60	28.9	31.1	Gln	96.1
GCA_000017165.1_ASM1716v1	CP000742.1	9	1126952	1127025	Thr	TGT	0	0	91.5	66.5	25	Thr	114.7
GCA_000017165.1_ASM1716v1	CP000742.1	10	1127062	1127139	Pro	TGG	0	0	72.8	48.8	24	Pro	103.5
GCA_000017165.1_ASM1716v1	CP000742.1	11	1127147	1127220	Tyr	GTA	0	0	76.6	50.1	26.5	Tyr	102.2
GCA_000017165.1_ASM1716v1	CP000742.1	12	1127238	1127311	Lys	TTT	0	0	87.2	66.4	20.8	Lys	116.3
GCA_000017165.1_ASM1716v1	CP000742.1	13	1127478	1127552	Asp	GTC	0	0	74.4	52.3	22.1	Asp	105
GCA_000017165.1_ASM1716v1	CP000742.1	14	1127603	1127676	Lys	TTT	0	0	87.2	66.4	20.8	Lys	116.3
GCA_000017165.1_ASM1716v1	CP000742.1	15	1127699	1127773	Asp	GTC	0	0	74.4	52.3	22.1	Asp	105
GCA_000017165.1_ASM1716v1	CP000742.1	16	1206396	1206480	Leu	TAA	0	0	77.4	46.5	30.9	Leu	120.5
GCA_000017165.1_ASM1716v1	CP000742.1	17	1215120	1215192	Ala	TGC	0	0	80.8	64.9	15.9	Ala	105.7
GCA_000017165.1_ASM1716v1	CP000742.1	18	1376175	1376249	Arg	TCT	0	0	76.3	66.7	9.6	Arg	92.1
GCA_000017165.1_ASM1716v1	CP000742.1	19	1376273	1376347	Glu	TTC	0	0	81.6	61.3	20.3	Glu	123.4
GCA_000017165.1_ASM1716v1	CP000742.1	20	1379952	1380028	Val	GAC	0	0	64.7	31.7	33	Val	98.9
GCA_000017165.1_ASM1716v1	CP000742.1	21	1603084	1603157	Arg	GCG	0	0	69.5	40.8	28.7	Arg	82.5
GCA_000017165.1_ASM1716v1	CP000742.1	22	1649681	1649765	Ser	GCT	0	0	79.6	48.7	30.9	Ser	95.5
GCA_000017165.1_ASM1716v1	CP000742.1	23	1403687	1403612	iMet	CAT	0	0	79.6	44.5	35.1	iMet	109.6
GCA_000017165.1_ASM1716v1	CP000742.1	24	1403505	1403430	iMet	CAT	0	0	79.6	44.5	35.1	iMet	109.6
GCA_000017165.1_ASM1716v1	CP000742.1	25	1097122	1097049	Thr	GGT	0	0	84.4	58.1	26.3	Thr	108.5
GCA_000017165.1_ASM1716v1	CP000742.1	26	1004623	1004459	Trp	CCA	1004583	1004494	56.3	26.9	29.4	Trp	72.2	CI
GCA_000017165.1_ASM1716v1	CP000742.1	27	975585	975509	Asn	GTT	0	0	61.5	30.4	31.1	Asn	92.7
GCA_000017165.1_ASM1716v1	CP000742.1	28	975472	975398	Ile2	CAT	0	0	85.3	64.6	20.7	Ile2	109.5
GCA_000017165.1_ASM1716v1	CP000742.1	29	975373	975299	Glu	TTC	0	0	81.6	61.3	20.3	Glu	123.4
GCA_000017165.1_ASM1716v1	CP000742.1	30	975284	975200	Leu	TAG	0	0	81.2	50.5	30.7	Leu	111.5
GCA_000017165.1_ASM1716v1	CP000742.1	31	975148	975074	His	GTG	0	0	70.4	46.6	23.8	His	104.8
GCA_000017165.1_ASM1716v1	CP000742.1	32	890985	890901	Leu	GAG	0	0	71.4	39.7	31.7	Leu	119.9
GCA_000017165.1_ASM1716v1	CP000742.1	33	811493	811420	Val	TAC	0	0	64.2	35.5	28.7	Val	90.1
GCA_000017165.1_ASM1716v1	CP000742.1	34	685954	685881	Cys	GCA	0	0	53.7	34.4	19.3	Cys	83.3
GCA_000017165.1_ASM1716v1	CP000742.1	35	648709	648637	Gly	GCC	0	0	69.9	44.3	25.6	Gly	79.8
GCA_000017165.1_ASM1716v1	CP000742.1	36	648601	648529	Gly	TCC	0	0	84.5	59.7	24.8	Gly	91.8
GCA_000017165.1_ASM1716v1	CP000742.1	37	435277	435204	Ala	GGC	0	0	68	42.8	25.2	Ala	91.5
GCA_000017165.1_ASM1716v1	CP000742.1	38	303551	303465	Ser	TGA	0	0	63.2	51.7	11.5	Ser	82.2
GCA_000017185.1_ASM1718v1	CP000743.1	1	230399	230471	Gln	TTG	0	0	65.3	38.8	26.5	Gln	93.5
GCA_000017185.1_ASM1718v1	CP000743.1	2	281817	281901	Ser	GCT	0	0	82.2	49.2	33	Ser	95.5
GCA_000017185.1_ASM1718v1	CP000743.1	3	766012	766087	iMet	CAT	0	0	82.4	49.6	32.8	iMet	108.3
GCA_000017185.1_ASM1718v1	CP000743.1	4	766162	766237	iMet	CAT	0	0	82.4	49.6	32.8	iMet	108.3
GCA_000017185.1_ASM1718v1	CP000743.1	5	841555	841629	Arg	TCG	0	0	63.6	50.4	13.2	Arg	81.9
GCA_000017185.1_ASM1718v1	CP000743.1	6	859952	860026	Ile	GAT	0	0	89.9	67.9	22	Ile	97.7
GCA_000017185.1_ASM1718v1	CP000743.1	7	971238	971322	Leu	TAA	0	0	70.8	47.6	23.2	Leu	119.6
GCA_000017185.1_ASM1718v1	CP000743.1	8	978297	978370	Val	TAC	0	0	69	38.6	30.4	Val	92.5
GCA_000017185.1_ASM1718v1	CP000743.1	9	1029211	1029285	Arg	TCT	0	0	71	63.6	7.4	Arg	86.4
GCA_000017185.1_ASM1718v1	CP000743.1	10	1029319	1029393	Glu	TTC	0	0	76.6	51.6	25	Glu	118.9
GCA_000017185.1_ASM1718v1	CP000743.1	11	1053103	1053176	Cys	GCA	0	0	54.5	32.9	21.6	Cys	82
GCA_000017185.1_ASM1718v1	CP000743.1	12	1293591	1293663	Asn	GTT	0	0	76.6	50.9	25.7	Asn	104.4
GCA_000017185.1_ASM1718v1	CP000743.1	13	1293733	1293807	Ile2	CAT	0	0	85.2	56.4	28.8	Ile2	113.1
GCA_000017185.1_ASM1718v1	CP000743.1	14	1293816	1293890	Glu	TTC	0	0	76.6	51.6	25	Glu	118.9
GCA_000017185.1_ASM1718v1	CP000743.1	15	1293938	1294022	Leu	TAG	0	0	74.5	48.8	25.7	Leu	109
GCA_000017185.1_ASM1718v1	CP000743.1	16	1294050	1294124	His	GTG	0	0	68.8	44.3	24.5	His	102.4
GCA_000017185.1_ASM1718v1	CP000743.1	17	1325877	1325992	Met	CAT	1325916	1325956	78.3	55.6	22.7	Met	102.1	CI
GCA_000017185.1_ASM1718v1	CP000743.1	18	1543406	1543333	Thr	GGT	0	0	73.3	42.6	30.7	Thr	95.6
GCA_000017185.1_ASM1718v1	CP000743.1	19	1449341	1449227	Trp	CCA	1449301	1449262	67.4	37.9	29.5	Pro	86.9	IPD:-2.40,CI
GCA_000017185.1_ASM1718v1	CP000743.1	20	1378480	1378407	Thr	TGT	0	0	88.8	70.1	18.7	Thr	112.7
GCA_000017185.1_ASM1718v1	CP000743.1	21	1378374	1378297	Pro	TGG	0	0	69	41.9	27.1	Pro	98
GCA_000017185.1_ASM1718v1	CP000743.1	22	1378272	1378197	Tyr	GTA	0	0	76.6	55.2	21.4	Tyr	98.6
GCA_000017185.1_ASM1718v1	CP000743.1	23	1378194	1378121	Lys	TTT	0	0	87.2	66.4	20.8	Lys	116.3
GCA_000017185.1_ASM1718v1	CP000743.1	24	1377955	1377881	Asp	GTC	0	0	70.9	45.4	25.5	Asp	100.3
GCA_000017185.1_ASM1718v1	CP000743.1	25	1377817	1377744	Lys	TTT	0	0	87.2	66.4	20.8	Lys	116.3
GCA_000017185.1_ASM1718v1	CP000743.1	26	1377578	1377504	Asp	GTC	0	0	70.9	45.4	25.5	Asp	100.3
GCA_000017185.1_ASM1718v1	CP000743.1	27	1325718	1325634	Leu	GAG	0	0	67.5	43.3	24.2	Leu	119.5
GCA_000017185.1_ASM1718v1	CP000743.1	28	1293476	1293403	Phe	GAA	0	0	81.7	51.8	29.9	Phe	103.7
GCA_000017185.1_ASM1718v1	CP000743.1	29	1194583	1194511	Ala	TGC	0	0	82.3	67.8	14.5	Ala	106.5
GCA_000017185.1_ASM1718v1	CP000743.1	30	1173128	1173042	Ser	TGA	0	0	66.7	45.1	21.6	Ser	86.3
GCA_000017185.1_ASM1718v1	CP000743.1	31	1146041	1145957	Ser	GGA	0	0	74.3	47.3	27	Ser	87.5
GCA_000017185.1_ASM1718v1	CP000743.1	32	1141997	1141920	Pro	GGG	0	0	58.4	36.3	22.1	Pro	87
GCA_000017185.1_ASM1718v1	CP000743.1	33	846618	846546	Gly	GCC	0	0	69.7	40.9	28.8	Gly	82.6
GCA_000017185.1_ASM1718v1	CP000743.1	34	846519	846447	Gly	TCC	0	0	73.4	46.4	27	Gly	88.4
GCA_000017185.1_ASM1718v1	CP000743.1	35	846367	846295	Gly	TCC	0	0	73.4	46.4	27	Gly	88.4
GCA_000017185.1_ASM1718v1	CP000743.1	36	838331	838258	Ala	GGC	0	0	69.9	44.7	25.2	Ala	93.4
GCA_000017185.1_ASM1718v1	CP000743.1	37	503984	503911	Arg	GCG	0	0	55.8	33	22.8	Arg	69.5
GCA_000017185.1_ASM1718v1	CP000743.1	38	227156	227068	SeC	TCA	0	0	142.8	0	0	SeC	142.9
GCA_000017185.1_ASM1718v1	CP000743.1	39	64571	64495	Val	GAC	0	0	47.7	22.9	24.8	Val	81.8
GCA_000017625.1_ASM1762v1	CP000780.1	1	119615	119697	Leu	CAA	0	0	54.9	10	44.9	Leu	93.1
GCA_000017625.1_ASM1762v1	CP000780.1	2	473506	473578	Asn	GTT	0	0	65.1	32.8	32.3	Asn	108
GCA_000017625.1_ASM1762v1	CP000780.1	3	473584	473658	Ile2	CAT	0	0	84.5	56.2	28.3	Ile2	116.4
GCA_000017625.1_ASM1762v1	CP000780.1	4	692471	692543	Gln	TTG	0	0	65	42.9	22.1	Gln	97.3
GCA_000017625.1_ASM1762v1	CP000780.1	5	730470	730544	Pro	TGG	0	0	69.2	34.2	35	Pro	91.2
GCA_000017625.1_ASM1762v1	CP000780.1	6	742580	742751	Trp	CCA	742618	742715	68.6	41	27.6	Trp	114.9	CI
GCA_000017625.1_ASM1762v1	CP000780.1	7	1259143	1259214	Gly	GCC	0	0	67	38.3	28.7	Gly	81.8
GCA_000017625.1_ASM1762v1	CP000780.1	8	1302714	1302798	Leu	GAG	0	0	70.4	45.2	25.2	Leu	121.4
GCA_000017625.1_ASM1762v1	CP000780.1	9	1323789	1323860	Arg	CCG	0	0	71	43.5	27.5	His	86	IPD:-4.80
GCA_000017625.1_ASM1762v1	CP000780.1	10	1441465	1441549	Ser	TGA	0	0	71.6	49.1	22.5	Ser	97
GCA_000017625.1_ASM1762v1	CP000780.1	11	1451410	1451484	Glu	TTC	0	0	70.9	40.9	30	Glu	108.2
GCA_000017625.1_ASM1762v1	CP000780.1	12	1760640	1760724	Leu	CAG	0	0	69.9	47.6	22.3	Leu	119.7
GCA_000017625.1_ASM1762v1	CP000780.1	13	1927535	1927609	Glu	CTC	0	0	66.9	33.1	33.8	Glu	101.4
GCA_000017625.1_ASM1762v1	CP000780.1	14	1993588	1993662	Arg	TCT	0	0	82.5	61.3	21.2	Lys	97.3	IPD:-0.70
GCA_000017625.1_ASM1762v1	CP000780.1	15	2004798	2004871	Pro	GGG	0	0	65.5	33.1	32.4	Pro	87
GCA_000017625.1_ASM1762v1	CP000780.1	16	2038074	2038144	Gly	CCC	0	0	58.2	29.6	28.6	Gly	84.3
GCA_000017625.1_ASM1762v1	CP000780.1	17	2055703	2055775	Cys	GCA	0	0	52.9	29.6	23.3	Cys	75.3
GCA_000017625.1_ASM1762v1	CP000780.1	18	2346112	2346185	Lys	CTT	0	0	77.7	55.2	22.5	Lys	101.1
GCA_000017625.1_ASM1762v1	CP000780.1	19	2379574	2379645	Ala	CGC	0	0	73.4	46.9	26.5	Ala	100.9
GCA_000017625.1_ASM1762v1	CP000780.1	20	2383886	2383957	Ala	TGC	0	0	68.5	33.7	34.8	Ala	98.9
GCA_000017625.1_ASM1762v1	CP000780.1	21	2466900	2466984	Ser	CGA	0	0	74.6	45.9	28.7	Ser	102.3
GCA_000017625.1_ASM1762v1	CP000780.1	22	2364235	2364162	His	GTG	0	0	66.1	49.6	16.5	His	99.2
GCA_000017625.1_ASM1762v1	CP000780.1	23	2296584	2296500	Ser	GCT	0	0	70.4	37.7	32.7	Ser	91.9
GCA_000017625.1_ASM1762v1	CP000780.1	24	2292778	2292704	Pro	CGG	0	0	69.1	40.7	28.4	Pro	98.4
GCA_000017625.1_ASM1762v1	CP000780.1	25	2247272	2247201	Cys	GCA	0	0	61.5	26.5	35	Cys	98.2
GCA_000017625.1_ASM1762v1	CP000780.1	26	2234203	2234130	Val	GAC	0	0	65.4	44.8	20.6	Val	101.4
GCA_000017625.1_ASM1762v1	CP000780.1	27	2136953	2136882	Thr	CGT	0	0	80	55.4	24.6	Thr	99.7
GCA_000017625.1_ASM1762v1	CP000780.1	28	2124814	2124744	Cys	GCA	0	0	46.7	15.3	31.4	Cys	84.8
GCA_000017625.1_ASM1762v1	CP000780.1	29	2123436	2123366	Cys	GCA	0	0	46.7	15.3	31.4	Cys	84.8
GCA_000017625.1_ASM1762v1	CP000780.1	30	2002199	2002126	Lys	TTT	0	0	79.7	65.6	14.1	Lys	107.6
GCA_000017625.1_ASM1762v1	CP000780.1	31	1923324	1923250	Arg	CCT	0	0	84.8	57.2	27.6	Arg	96.7
GCA_000017625.1_ASM1762v1	CP000780.1	32	1899234	1899129	Tyr	GTA	1899196	1899165	67.6	37.2	30.4	Tyr	111.8	CI
GCA_000017625.1_ASM1762v1	CP000780.1	33	1899112	1899040	Asp	GTC	0	0	64.7	29.6	35.1	Asp	94.9
GCA_000017625.1_ASM1762v1	CP000780.1	34	1864766	1864637	Met	CAT	1864728	1864673	49.1	27.4	21.7	Met	94.3	CI
GCA_000017625.1_ASM1762v1	CP000780.1	35	1862282	1862210	Thr	TGT	0	0	74.2	40.7	33.5	Thr	100.6
GCA_000017625.1_ASM1762v1	CP000780.1	36	1393977	1393893	Leu	TAG	0	0	73.8	41.6	32.2	Leu	114.9
GCA_000017625.1_ASM1762v1	CP000780.1	37	1320489	1320416	Thr	GGT	0	0	65.2	27.9	37.3	Thr	89.5
GCA_000017625.1_ASM1762v1	CP000780.1	38	1216813	1216742	Arg	GCG	0	0	68.5	44.9	23.6	Asp	86.1	IPD:-5.10
GCA_000017625.1_ASM1762v1	CP000780.1	39	831707	831625	Leu	TAA	0	0	59.7	19.3	40.4	Leu	98.9
GCA_000017625.1_ASM1762v1	CP000780.1	40	779946	779873	Phe	GAA	0	0	77.9	53.6	24.3	Phe	104
GCA_000017625.1_ASM1762v1	CP000780.1	41	735064	734993	Ala	GGC	0	0	66.7	40.6	26.1	Ala	90.8
GCA_000017625.1_ASM1762v1	CP000780.1	42	637065	636994	Val	TAC	0	0	80.1	54.3	25.8	Val	104.2
GCA_000017625.1_ASM1762v1	CP000780.1	43	509768	509697	Arg	TCG	0	0	56.5	31.8	24.7	Arg	70.3
GCA_000017625.1_ASM1762v1	CP000780.1	44	502265	502193	Gln	CTG	0	0	72.2	37.1	35.1	Gln	107.1
GCA_000017625.1_ASM1762v1	CP000780.1	45	494636	494553	Ser	GGA	0	0	74.6	52.8	21.8	Ser	89.7
GCA_000017625.1_ASM1762v1	CP000780.1	46	484321	484248	Ile	GAT	0	0	86.5	59	27.5	Ile	112
GCA_000017625.1_ASM1762v1	CP000780.1	47	221399	221329	Gly	TCC	0	0	65.9	35.6	30.3	Gly	86
GCA_000017625.1_ASM1762v1	CP000780.1	48	221325	221252	Val	CAC	0	0	67	38.5	28.5	Val	95.8
GCA_000017625.1_ASM1762v1	CP000780.1	49	87426	87352	iMet	CAT	0	0	83.1	51.7	31.4	iMet	116.5
GCA_000017945.1_ASM1794v1	CP000816.1	1	3936	4012	Ile2	CAT	0	0	108	91	17	Lys	120	IPD:-0.80
GCA_000017945.1_ASM1794v1	CP000816.1	2	56438	56542	Cys	GCA	56476	56502	74.2	50.5	23.7	Cys	105.4	CI
GCA_000017945.1_ASM1794v1	CP000816.1	3	87386	87462	Arg	TCG	0	0	107.1	90.2	16.9	Arg	108.6
GCA_000017945.1_ASM1794v1	CP000816.1	4	152550	152637	Ser	GCT	0	0	97.4	72.5	24.9	Ser	109
GCA_000017945.1_ASM1794v1	CP000816.1	5	289795	289873	Gly	GCC	0	0	100.2	85	15.2	Gly	115.2
GCA_000017945.1_ASM1794v1	CP000816.1	6	314236	314337	Pro	GGG	314274	314298	88.1	70.3	17.8	Pro	117.8	CI
GCA_000017945.1_ASM1794v1	CP000816.1	7	498947	499024	Arg	TCT	0	0	100.8	86.4	14.4	Arg	103.9
GCA_000017945.1_ASM1794v1	CP000816.1	8	539363	539477	Pro	CGG	539398	539433	92.9	76.9	16	Pro	116.3	NCI:1
GCA_000017945.1_ASM1794v1	CP000816.1	9	557836	557944	Lys	CTT	557882	557913	109.1	92.5	16.6	Lys	129.1	NCI:1
GCA_000017945.1_ASM1794v1	CP000816.1	10	702165	702242	Glu	TTC	0	0	97.8	79.2	18.6	Glu	120.3
GCA_000017945.1_ASM1794v1	CP000816.1	11	734819	734894	Ala	CGC	0	0	100.4	82.4	18	Ala	118.6
GCA_000017945.1_ASM1794v1	CP000816.1	12	882087	882174	Leu	TAG	0	0	96.4	66.6	29.8	Leu	132
GCA_000017945.1_ASM1794v1	CP000816.1	13	949437	949512	Thr	GGT	0	0	97.2	78.8	18.4	Thr	113.3
GCA_000017945.1_ASM1794v1	CP000816.1	14	1000816	1000903	Leu	CAG	0	0	96.7	66.7	30	Leu	136
GCA_000017945.1_ASM1794v1	CP000816.1	15	1069318	1069404	Leu	TAA	0	0	97.9	69	28.9	Leu	125.4
GCA_000017945.1_ASM1794v1	CP000816.1	16	1134528	1134624	Arg	CCT	1134567	1134585	99.3	82.7	16.6	Arg	116	CI
GCA_000017945.1_ASM1794v1	CP000816.1	17	1146618	1146694	Arg	CCG	0	0	103.3	87.2	16.1	Arg	107.1
GCA_000017945.1_ASM1794v1	CP000816.1	18	1245035	1245121	Ser	TGA	0	0	87	55.4	31.6	Ser	105.6
GCA_000017945.1_ASM1794v1	CP000816.1	19	1250644	1250717	Ile	GAT	0	0	101	83.3	17.7	Ile2	114.2	IPD:-0.80
GCA_000017945.1_ASM1794v1	CP000816.1	20	1268214	1268289	Gln	TTG	0	0	86.6	66.2	20.4	Gln	111.2
GCA_000017945.1_ASM1794v1	CP000816.1	21	1289353	1289431	Arg	GCG	0	0	104.1	89.8	14.3	Arg	110.2
GCA_000017945.1_ASM1794v1	CP000816.1	22	1290865	1290787	Gly	TCC	0	0	100.5	85.4	15.1	Gly	116.6
GCA_000017945.1_ASM1794v1	CP000816.1	23	1276107	1276031	Val	CAC	0	0	94.6	75.1	19.5	Val	101.9
GCA_000017945.1_ASM1794v1	CP000816.1	24	1266904	1266817	Leu	CAA	0	0	99.7	70.7	29	Leu	129.1
GCA_000017945.1_ASM1794v1	CP000816.1	25	1252098	1251982	Ser	CGA	1252060	1252034	70.8	45.9	24.9	Ser	104.4	CI
GCA_000017945.1_ASM1794v1	CP000816.1	26	1229145	1228998	Trp	CCA	1229107	1229037	95.3	76.9	18.4	Trp	112.6	CI
GCA_000017945.1_ASM1794v1	CP000816.1	27	1219549	1219462	Leu	GAG	0	0	96.1	66.1	30	Leu	136.4
GCA_000017945.1_ASM1794v1	CP000816.1	28	1207633	1207560	Pro	TGG	0	0	90.9	73.6	17.3	Pro	112
GCA_000017945.1_ASM1794v1	CP000816.1	29	1192213	1192121	Val	TAC	1192175	1192160	89.2	70.7	18.5	Val	100	CI
GCA_000017945.1_ASM1794v1	CP000816.1	30	1180979	1180908	Phe	GAA	0	0	91.1	72.9	18.2	Phe	107.9
GCA_000017945.1_ASM1794v1	CP000816.1	31	1180891	1180815	Val	GAC	0	0	94	74.5	19.5	Val	102
GCA_000017945.1_ASM1794v1	CP000816.1	32	1168347	1168271	Ala	TGC	0	0	102.8	85.4	17.4	Ala	119
GCA_000017945.1_ASM1794v1	CP000816.1	33	1150195	1150118	Glu	CTC	0	0	96.3	77.8	18.5	Glu	119.7
GCA_000017945.1_ASM1794v1	CP000816.1	34	1057036	1056928	Lys	CTT	1056990	1056959	109.1	92.5	16.6	Lys	129.1	NCI:1
GCA_000017945.1_ASM1794v1	CP000816.1	35	1030645	1030567	Gly	CCC	0	0	101.3	86.1	15.2	Gly	116.6
GCA_000017945.1_ASM1794v1	CP000816.1	36	882007	881932	Asn	GTT	0	0	91.6	69.4	22.2	Asn	121.4
GCA_000017945.1_ASM1794v1	CP000816.1	37	868263	868154	Met	CAT	868225	868193	92.3	75.4	16.9	Met	99.5	CI
GCA_000017945.1_ASM1794v1	CP000816.1	38	527572	527496	iMet	CAT	0	0	101.7	74.5	27.2	iMet	126.3
GCA_000017945.1_ASM1794v1	CP000816.1	39	500985	500910	Gln	CTG	0	0	87.3	66.9	20.4	Gln	111.2
GCA_000017945.1_ASM1794v1	CP000816.1	40	468256	468180	Lys	TTT	0	0	108.8	93.2	15.6	Lys	123.8
GCA_000017945.1_ASM1794v1	CP000816.1	41	389420	389316	Thr	TGT	389383	389355	92.9	76.6	16.3	Thr	116.8	CI
GCA_000017945.1_ASM1794v1	CP000816.1	42	352603	352527	Ala	GGC	0	0	100	84	16	Ala	116.5
GCA_000017945.1_ASM1794v1	CP000816.1	43	220298	220200	His	GTG	220260	220239	91	73.6	17.4	His	109.9	CI
GCA_000017945.1_ASM1794v1	CP000816.1	44	169708	169564	Tyr	GTA	169672	169603	71.7	49.2	22.5	Tyr	119.2	CI
GCA_000017945.1_ASM1794v1	CP000816.1	45	153641	153564	Asp	GTC	0	0	97.1	78.9	18.2	Asp	119.2
GCA_000017945.1_ASM1794v1	CP000816.1	46	62894	62806	Ser	GGA	0	0	82.4	52.9	29.5	Ser	101.5
GCA_000017945.1_ASM1794v1	CP000816.1	47	2096	2006	Thr	CGT	2058	2045	98.2	82	16.2	Thr	121.7	CI
GCA_000018305.1_ASM1830v1	CP000852.1	1	117141	117219	Arg	CCT	0	0	99.9	81.4	18.5	Arg	112.5
GCA_000018305.1_ASM1830v1	CP000852.1	2	183403	183477	Ala	GGC	0	0	26.8	42.4	-15.6	Ala	30.2	pseudo
GCA_000018305.1_ASM1830v1	CP000852.1	3	294709	294783	Arg	GCG	0	0	88.4	72	16.4	Arg	105.7
GCA_000018305.1_ASM1830v1	CP000852.1	4	597450	597509	Leu	CAA	0	0	43.5	37.9	5.6	Asp	52.1	IPD:-36.40,trunc_start:23
GCA_000018305.1_ASM1830v1	CP000852.1	5	649824	649935	Thr	TGT	649855649885	649876649896	95.1	78.4	16.7	Thr	119.9	CI,NCI:1
GCA_000018305.1_ASM1830v1	CP000852.1	6	747477	747565	Ser	GCT	0	0	104.5	78.1	26.4	Ser	116.8
GCA_000018305.1_ASM1830v1	CP000852.1	7	760840	760916	Phe	GAA	0	0	96	79.3	16.7	Phe	116.4
GCA_000018305.1_ASM1830v1	CP000852.1	8	767479	767586	Pro	GGG	767518	767547	89.1	74.3	14.8	Pro	116.5	CI
GCA_000018305.1_ASM1830v1	CP000852.1	9	1165911	1165984	iMet	CAT	0	0	88	61.8	26.2	iMet	107.1
GCA_000018305.1_ASM1830v1	CP000852.1	10	1237267	1237384	Tyr	GTA	1237303	1237345	86	65.5	20.5	Tyr	108.6	CI
GCA_000018305.1_ASM1830v1	CP000852.1	11	1256393	1256468	Arg	TCT	0	0	95.5	79	16.5	Arg	110.6
GCA_000018305.1_ASM1830v1	CP000852.1	12	1263127	1263204	Asp	GTC	0	0	92.2	82.2	10	Asp	105.2
GCA_000018305.1_ASM1830v1	CP000852.1	13	1356598	1356683	Ser	GGA	0	0	97.8	72.7	25.1	Ser	107
GCA_000018305.1_ASM1830v1	CP000852.1	14	1395865	1395944	His	GTG	0	0	92.5	77.6	14.9	His	100.4
GCA_000018305.1_ASM1830v1	CP000852.1	15	1429777	1429865	Ser	TGA	0	0	102.1	75.6	26.5	Ser	116.2
GCA_000018305.1_ASM1830v1	CP000852.1	16	1438954	1439041	Leu	CAG	0	0	87.8	59.5	28.3	Leu	127
GCA_000018305.1_ASM1830v1	CP000852.1	17	1443352	1443425	Asn	GTT	0	0	94.5	77.7	16.8	Asn	110.1
GCA_000018305.1_ASM1830v1	CP000852.1	18	1795375	1795463	Ile	GAT	1795414	1795427	91.3	74.1	17.2	Ile2	112.6	IPD:-3.60,CI
GCA_000018305.1_ASM1830v1	CP000852.1	19	2023858	2023948	Val	GAC	2023897	2023912	83.7	67.2	16.5	Pro	106.9	IPD:-0.30,CI
GCA_000018305.1_ASM1830v1	CP000852.1	20	2030737	2030826	Thr	CGT	2030776	2030790	90	73.3	16.7	Thr	114.8	CI
GCA_000018305.1_ASM1830v1	CP000852.1	21	2041359	2041450	Val	CAC	2041398	2041414	83.3	66.8	16.5	Val	106.4	CI
GCA_000018305.1_ASM1830v1	CP000852.1	22	1946130	1946057	Met	CAT	0	0	95.5	75.9	19.6	Ile	122	IPD:-39.90
GCA_000018305.1_ASM1830v1	CP000852.1	23	1913691	1913616	Arg	CCG	0	0	95.6	79.1	16.5	Arg	110.9
GCA_000018305.1_ASM1830v1	CP000852.1	24	1787545	1787469	Thr	GGT	0	0	97.8	74.9	22.9	Thr	120.5
GCA_000018305.1_ASM1830v1	CP000852.1	25	1783212	1783139	Thr	GGT	0	0	92.1	69.1	23	Thr	115.7
GCA_000018305.1_ASM1830v1	CP000852.1	26	1453341	1453267	Arg	TCG	0	0	97.4	78.9	18.5	Arg	105.1
GCA_000018305.1_ASM1830v1	CP000852.1	27	1320742	1320652	Val	TAC	1320703	1320688	83.3	69.4	13.9	Val	104.6	CI
GCA_000018305.1_ASM1830v1	CP000852.1	28	1306745	1306670	Gln	CTG	0	0	84.8	60.5	24.3	Gln	107.2
GCA_000018305.1_ASM1830v1	CP000852.1	29	1221023	1220934	Ser	CGA	0	0	101.1	78.3	22.8	Ser	117.4
GCA_000018305.1_ASM1830v1	CP000852.1	30	1215371	1215284	Leu	TAG	0	0	87	58.8	28.2	Leu	127.3
GCA_000018305.1_ASM1830v1	CP000852.1	31	1088754	1088667	Leu	GAG	0	0	88.8	60.5	28.3	Leu	128.7
GCA_000018305.1_ASM1830v1	CP000852.1	32	1043517	1043470	Undet	NNN	0	0	20.7	22	-1.3	Gly	18.8	pseudo,trunc_start:22
GCA_000018305.1_ASM1830v1	CP000852.1	33	1041161	1041087	Lys	TTT	0	0	97.7	79.1	18.6	Lys	120.9
GCA_000018305.1_ASM1830v1	CP000852.1	34	940842	940717	Pro	TGG	940803	940756	92	73.1	18.9	Pro	109.3	CI
GCA_000018305.1_ASM1830v1	CP000852.1	35	802387	802311	Cys	GCA	0	0	103.2	86.9	16.3	Arg	95.3	IPD:-3.60
GCA_000018305.1_ASM1830v1	CP000852.1	36	791066	790966	Pro	CGG	791039	791017	101.2	82.1	19.1	Pro	114.6	NCI:1
GCA_000018305.1_ASM1830v1	CP000852.1	37	762860	762773	Leu	TAA	0	0	97.5	68.2	29.3	Leu	136.6
GCA_000018305.1_ASM1830v1	CP000852.1	38	708601	708525	Trp	CCA	0	0	97.2	77.5	19.7	Trp	102.5
GCA_000018305.1_ASM1830v1	CP000852.1	39	557235	557160	Gln	TTG	0	0	84.1	59.8	24.3	Gln	107.1
GCA_000018305.1_ASM1830v1	CP000852.1	40	522242	522166	Ala	GGC	0	0	92.3	76.6	15.7	Ala	111.5
GCA_000018305.1_ASM1830v1	CP000852.1	41	424065	423978	Leu	CAA	0	0	98.3	69	29.3	Leu	136.3
GCA_000018305.1_ASM1830v1	CP000852.1	42	413091	413014	Lys	CTT	0	0	103	84.4	18.6	Lys	117.5
GCA_000018305.1_ASM1830v1	CP000852.1	43	394254	394190	Leu	CAA	0	0	21.2	28.4	-7.2	Val	8.9	pseudo,IPD:-17.40,trunc_start:38
GCA_000018305.1_ASM1830v1	CP000852.1	44	314502	314428	Met	CAT	0	0	93.6	74.2	19.4	Met	98.6
GCA_000018305.1_ASM1830v1	CP000852.1	45	157508	157431	Glu	CTC	0	0	95.8	77.6	18.2	Glu	119.6
GCA_000018365.1_ASM1836v1	CP000855.1	1	83095	83181	Ser	TGA	0	0	92.3	66.5	25.8	Ser	106.5
GCA_000018365.1_ASM1836v1	CP000855.1	2	85452	85539	Leu	CAG	0	0	98	73	25	Leu	135.6
GCA_000018365.1_ASM1836v1	CP000855.1	3	87057	87134	Pro	GGG	0	0	88.2	70.1	18.1	Pro	120
GCA_000018365.1_ASM1836v1	CP000855.1	4	89022	89109	Leu	TAA	0	0	92.6	64.8	27.8	Leu	135.2
GCA_000018365.1_ASM1836v1	CP000855.1	5	102041	102118	Arg	GCG	0	0	99	79.6	19.4	Arg	101.3
GCA_000018365.1_ASM1836v1	CP000855.1	6	158981	159056	Arg	TCG	0	0	92.2	75.9	16.3	Arg	103.6
GCA_000018365.1_ASM1836v1	CP000855.1	7	192832	192907	Asn	GTT	0	0	96.1	76.3	19.8	Asn	111.3
GCA_000018365.1_ASM1836v1	CP000855.1	8	192913	192990	Ile2	CAT	0	0	101.3	81.9	19.4	Ile2	124.7
GCA_000018365.1_ASM1836v1	CP000855.1	9	207066	207151	Ser	GCT	0	0	102.4	80.9	21.5	Ser	113.5
GCA_000018365.1_ASM1836v1	CP000855.1	10	207172	207246	Cys	GCA	0	0	74.8	56.4	18.4	Cys	96.6
GCA_000018365.1_ASM1836v1	CP000855.1	11	288355	288442	Leu	CAA	0	0	95.6	69.4	26.2	Leu	134.8
GCA_000018365.1_ASM1836v1	CP000855.1	12	323818	323895	Ala	GGC	0	0	99.2	81.9	17.3	Ala	114.4
GCA_000018365.1_ASM1836v1	CP000855.1	13	323906	323983	Val	GAC	0	0	95	71.1	23.9	Val	117.1
GCA_000018365.1_ASM1836v1	CP000855.1	14	336950	337037	Ser	CGA	0	0	97.1	75.3	21.8	Ser	114.4
GCA_000018365.1_ASM1836v1	CP000855.1	15	474335	474412	iMet	CAT	0	0	89	61.4	27.6	iMet	120.8
GCA_000018365.1_ASM1836v1	CP000855.1	16	574470	574546	Val	TAC	0	0	89.8	65.8	24	Val	113.9
GCA_000018365.1_ASM1836v1	CP000855.1	17	626359	626436	Glu	TTC	0	0	95.8	78.8	17	Glu	122.9
GCA_000018365.1_ASM1836v1	CP000855.1	18	962981	963058	Lys	CTT	0	0	100.7	81.9	18.8	Lys	112.3
GCA_000018365.1_ASM1836v1	CP000855.1	19	1221460	1221547	Leu	TAG	0	0	96	72.3	23.7	Leu	133.6
GCA_000018365.1_ASM1836v1	CP000855.1	20	1240162	1240239	Arg	CCG	0	0	102.8	85.4	17.4	Arg	112.7
GCA_000018365.1_ASM1836v1	CP000855.1	21	1367706	1367846	Trp	CCA	1367746	1367808	82.5	63.2	19.3	Trp	103.7	CI
GCA_000018365.1_ASM1836v1	CP000855.1	22	1385181	1385258	Gly	CCC	0	0	99.5	81.2	18.3	Gly	116
GCA_000018365.1_ASM1836v1	CP000855.1	23	1499342	1499417	Gln	TTG	0	0	89.7	69.1	20.6	Gln	116.3
GCA_000018365.1_ASM1836v1	CP000855.1	24	1743948	1744025	Glu	CTC	0	0	99.2	80.2	19	Glu	128.4
GCA_000018365.1_ASM1836v1	CP000855.1	25	1744039	1744116	Ile	GAT	0	0	100.9	82.9	18	Ile	119.1
GCA_000018365.1_ASM1836v1	CP000855.1	26	1834615	1834692	Asp	GTC	0	0	88.6	66.9	21.7	Asp	116.6
GCA_000018365.1_ASM1836v1	CP000855.1	27	1835049	1835126	Lys	TTT	0	0	103.6	87.9	15.7	Lys	116.9
GCA_000018365.1_ASM1836v1	CP000855.1	28	1804842	1804765	Pro	CGG	0	0	83.3	61.2	22.1	Pro	118.2
GCA_000018365.1_ASM1836v1	CP000855.1	29	1803791	1803716	Gln	CTG	0	0	89.1	67.2	21.9	Gln	117.9
GCA_000018365.1_ASM1836v1	CP000855.1	30	1405094	1405018	His	GTG	0	0	89.9	69.1	20.8	His	106.7
GCA_000018365.1_ASM1836v1	CP000855.1	31	1401205	1401128	Tyr	GTA	0	0	83.8	63.8	20	Tyr	105.7
GCA_000018365.1_ASM1836v1	CP000855.1	32	1340914	1340837	Ala	CGC	0	0	101.8	83.9	17.9	Ala	112.7
GCA_000018365.1_ASM1836v1	CP000855.1	33	1278056	1277980	Ala	TGC	0	0	98.5	81.2	17.3	Ala	118.1
GCA_000018365.1_ASM1836v1	CP000855.1	34	1240931	1240854	Val	CAC	0	0	96.2	75.4	20.8	Val	118.8
GCA_000018365.1_ASM1836v1	CP000855.1	35	1148205	1148129	Phe	GAA	0	0	93.2	77.2	16	Phe	113.6
GCA_000018365.1_ASM1836v1	CP000855.1	36	1148116	1148039	Gly	TCC	0	0	98.8	80.4	18.4	Gly	116
GCA_000018365.1_ASM1836v1	CP000855.1	37	965970	965863	Met	CAT	965931	965902	93.4	74.6	18.8	Met	115.4	CI
GCA_000018365.1_ASM1836v1	CP000855.1	38	962047	961960	Leu	GAG	0	0	93.6	68.6	25	Leu	135.3
GCA_000018365.1_ASM1836v1	CP000855.1	39	886726	886650	Arg	TCT	0	0	99.5	84.1	15.4	Arg	110.6
GCA_000018365.1_ASM1836v1	CP000855.1	40	699777	699691	Ser	GGA	0	0	93.4	72.5	20.9	Ser	113.4
GCA_000018365.1_ASM1836v1	CP000855.1	41	674171	674095	Thr	CGT	0	0	95.3	79.1	16.2	Thr	106.9
GCA_000018365.1_ASM1836v1	CP000855.1	42	192657	192581	Thr	TGT	0	0	95.7	77.9	17.8	Thr	108.8
GCA_000018365.1_ASM1836v1	CP000855.1	43	146810	146734	Thr	GGT	0	0	92.8	73.9	18.9	Thr	115.9
GCA_000018365.1_ASM1836v1	CP000855.1	44	146706	146629	Pro	TGG	0	0	95.4	76.6	18.8	Pro	122.1
GCA_000018365.1_ASM1836v1	CP000855.1	45	101935	101858	Gly	GCC	0	0	93.9	74	19.9	Gly	111.4
GCA_000018365.1_ASM1836v1	CP000855.1	46	92743	92666	Arg	CCT	0	0	99	80.1	18.9	Arg	107.8
GCA_000018465.1_ASM1846v1	CP000866.1	1	88221	88305	Leu	CAG	0	0	62.5	34.2	28.3	Leu	95.5
GCA_000018465.1_ASM1846v1	CP000866.1	2	171008	171081	Lys	CTT	0	0	70.8	45.4	25.4	Lys	88.9
GCA_000018465.1_ASM1846v1	CP000866.1	3	177670	177744	Val	TAC	0	0	74.2	54.7	19.5	Val	99.2
GCA_000018465.1_ASM1846v1	CP000866.1	4	188725	188796	Ala	CGC	0	0	70.7	46	24.7	Ala	88.3
GCA_000018465.1_ASM1846v1	CP000866.1	5	210730	210813	Ser	TGA	0	0	76.9	54.6	22.3	Ser	85
GCA_000018465.1_ASM1846v1	CP000866.1	6	224909	224982	Ala	GGC	0	0	57.2	34.7	22.5	Ala	76.3
GCA_000018465.1_ASM1846v1	CP000866.1	7	232880	232957	Asp	GTC	0	0	58.3	53	5.3	Asp	86.9
GCA_000018465.1_ASM1846v1	CP000866.1	8	255938	256011	Ile2	CAT	0	0	63.8	38.8	25	Ile2	88.8
GCA_000018465.1_ASM1846v1	CP000866.1	9	270209	270280	His	GTG	0	0	40.9	19.5	21.4	His	73.9
GCA_000018465.1_ASM1846v1	CP000866.1	10	281501	281585	Leu	GAG	0	0	71	51.2	19.8	Leu	110.8
GCA_000018465.1_ASM1846v1	CP000866.1	11	366393	366493	Ser	GGA	366431	366444	79	57.7	21.3	Ser	101.1	CI
GCA_000018465.1_ASM1846v1	CP000866.1	12	454316	454416	Leu	CAA	454356	454371	63.1	26.4	36.7	Leu	110.1	CI
GCA_000018465.1_ASM1846v1	CP000866.1	13	504317	504391	Arg	GCG	0	0	66.4	41.2	25.2	Arg	74.9
GCA_000018465.1_ASM1846v1	CP000866.1	14	537291	537367	Pro	TGG	0	0	72	50	22	Pro	98.2
GCA_000018465.1_ASM1846v1	CP000866.1	15	647814	647895	Ser	CGA	0	0	69.4	30	39.4	Ser	89.5
GCA_000018465.1_ASM1846v1	CP000866.1	16	1029515	1029611	Val	CAC	1029561	1029582	71.1	46.9	24.2	Val	88.5	NCI:1
GCA_000018465.1_ASM1846v1	CP000866.1	17	1079755	1079829	Thr	TGT	0	0	71.1	38.4	32.7	Thr	87.9
GCA_000018465.1_ASM1846v1	CP000866.1	18	1212832	1212945	Met	CAT	1212864	1212902	85.8	61	24.8	Met	105.8	NCI:1
GCA_000018465.1_ASM1846v1	CP000866.1	19	1313500	1313571	Cys	GCA	0	0	33.9	2.6	31.3	Cys	60.3	pseudo
GCA_000018465.1_ASM1846v1	CP000866.1	20	1349774	1349927	Trp	CCA	13498031349839	13498291349891	76.5	58	18.5	Trp	93	CI,NCI:1
GCA_000018465.1_ASM1846v1	CP000866.1	21	1364392	1364466	Ile	GAT	0	0	74.8	46.2	28.6	Ile	103.4
GCA_000018465.1_ASM1846v1	CP000866.1	22	1366079	1366152	Thr	GGT	0	0	70.6	35.9	34.7	Thr	88.5
GCA_000018465.1_ASM1846v1	CP000866.1	23	1403611	1403685	Arg	TCT	0	0	65.8	37.4	28.4	Arg	85.1
GCA_000018465.1_ASM1846v1	CP000866.1	24	1430303	1430377	iMet	CAT	0	0	77	44.1	32.9	iMet	110.7
GCA_000018465.1_ASM1846v1	CP000866.1	25	1592406	1592498	Arg	CCT	1592421	1592438	56.8	26.4	30.4	Arg	80.8	NCI:1
GCA_000018465.1_ASM1846v1	CP000866.1	26	1630610	1630537	Pro	GGG	0	0	66.1	35.1	31	Pro	85.1
GCA_000018465.1_ASM1846v1	CP000866.1	27	1591588	1591515	Val	GAC	0	0	58.6	42	16.6	Val	87.4
GCA_000018465.1_ASM1846v1	CP000866.1	28	1479706	1479633	Gly	TCC	0	0	71	45.8	25.2	Gly	89
GCA_000018465.1_ASM1846v1	CP000866.1	29	1365987	1365864	Leu	TAA	13659611365923	13659381365909	65.9	36.8	29.1	Leu	113.5	CI,NCI:1
GCA_000018465.1_ASM1846v1	CP000866.1	30	1363723	1363650	Ala	TGC	0	0	76	48.8	27.2	Ala	93.3
GCA_000018465.1_ASM1846v1	CP000866.1	31	1317848	1317775	Thr	CGT	0	0	80.3	58.3	22	Thr	99.2
GCA_000018465.1_ASM1846v1	CP000866.1	32	1263222	1263136	Ser	GCT	0	0	91.9	62.8	29.1	Ser	105.1
GCA_000018465.1_ASM1846v1	CP000866.1	33	754037	753964	Phe	GAA	0	0	69.1	64.3	4.8	Phe	99.1
GCA_000018465.1_ASM1846v1	CP000866.1	34	707158	707082	Asn	GTT	0	0	67.1	33.6	33.5	Asn	90.1
GCA_000018465.1_ASM1846v1	CP000866.1	35	470128	470002	Tyr	GTA	470090	470041	64	46.1	17.9	Tyr	104.4	CI
GCA_000018465.1_ASM1846v1	CP000866.1	36	418681	418604	Glu	CTC	0	0	86	58.3	27.7	Glu	110.8
GCA_000018465.1_ASM1846v1	CP000866.1	37	397959	397883	Gly	GCC	0	0	69.1	35.7	33.4	Gly	85.8
GCA_000018465.1_ASM1846v1	CP000866.1	38	321890	321800	Gln	CTG	321852	321835	61.2	33.1	28.1	Gln	95.7	CI
GCA_000018465.1_ASM1846v1	CP000866.1	39	255183	255090	Glu	TTC	255121	255107	80.1	53.6	26.5	Glu	106.2	NCI:1
GCA_000018465.1_ASM1846v1	CP000866.1	40	232783	232710	Lys	TTT	0	0	69	38.2	30.8	Lys	91.6
GCA_000018465.1_ASM1846v1	CP000866.1	41	198740	198653	Leu	TAG	0	0	84.3	56.3	28	Leu	126.3
GCA_000018465.1_ASM1846v1	CP000866.1	42	162816	162742	Arg	TCG	0	0	56.3	35.4	20.9	Arg	69.5
GCA_000018465.1_ASM1846v1	CP000866.1	43	81511	81439	Gln	TTG	0	0	65.4	37.5	27.9	Gln	94.9
GCA_000018465.1_ASM1846v1	CP000866.1	44	59676	59603	Gly	CCC	0	0	77.8	54.9	22.9	Gly	85.8
GCA_000019605.1_ASM1960v1	CP000968.1	1	9195	9267	Thr	TGT	0	0	77.1	57.1	20	Thr	93.5
GCA_000019605.1_ASM1960v1	CP000968.1	2	210670	210805	Trp	CCA	210687210745	210723210766	90.2	72.6	17.6	Trp	101.7	CI,NCI:1
GCA_000019605.1_ASM1960v1	CP000968.1	3	1005141	1005213	Val	CAC	0	0	80.9	59.7	21.2	Val	104.4
GCA_000019605.1_ASM1960v1	CP000968.1	4	1009692	1009767	Val	GAC	0	0	88	66.8	21.2	Val	104.7
GCA_000019605.1_ASM1960v1	CP000968.1	5	1164678	1164793	Tyr	GTA	1164716	1164757	81	55.7	25.3	Tyr	105.1	CI
GCA_000019605.1_ASM1960v1	CP000968.1	6	1243842	1243915	Lys	TTT	0	0	87.3	69.8	17.5	Lys	102.4
GCA_000019605.1_ASM1960v1	CP000968.1	7	1270744	1270847	Met	CAT	1270783	1270811	91.8	74.3	17.5	Met	112.9	CI
GCA_000019605.1_ASM1960v1	CP000968.1	8	1340553	1340630	Arg	CCT	0	0	93	73.2	19.8	Arg	109.4
GCA_000019605.1_ASM1960v1	CP000968.1	9	1340635	1340708	Gly	CCC	0	0	88.6	73.1	15.5	Gly	100
GCA_000019605.1_ASM1960v1	CP000968.1	10	1340716	1340788	His	GTG	0	0	82.7	61.8	20.9	His	96.3
GCA_000019605.1_ASM1960v1	CP000968.1	11	1384304	1384406	Ser	CGA	0	0	74.3	51.4	22.9	Ser	98.8
GCA_000019605.1_ASM1960v1	CP000968.1	12	1388269	1388341	Gln	CTG	0	0	87.8	66.1	21.7	Gln	106.3
GCA_000019605.1_ASM1960v1	CP000968.1	13	1393473	1393548	Arg	GCG	0	0	88.7	69.9	18.8	Arg	105.3
GCA_000019605.1_ASM1960v1	CP000968.1	14	1405581	1405653	Ala	GGC	0	0	82.5	63.9	18.6	Ala	94.2
GCA_000019605.1_ASM1960v1	CP000968.1	15	1405658	1405729	Phe	GAA	0	0	86.5	64	22.5	Phe	100.7
GCA_000019605.1_ASM1960v1	CP000968.1	16	1413854	1413927	iMet	CAT	0	0	92.6	65.3	27.3	iMet	118.3
GCA_000019605.1_ASM1960v1	CP000968.1	17	1436693	1436770	Glu	TTC	0	0	93.4	71.9	21.5	Glu	125
GCA_000019605.1_ASM1960v1	CP000968.1	18	1436771	1436857	Leu	CAG	0	0	88	65.5	22.5	Leu	109.7
GCA_000019605.1_ASM1960v1	CP000968.1	19	1471112	1471198	Ser	TGA	0	0	84.7	62	22.7	Ser	97
GCA_000019605.1_ASM1960v1	CP000968.1	20	1556094	1556181	Ser	GGA	0	0	97.8	72.1	25.7	Ser	113.2
GCA_000019605.1_ASM1960v1	CP000968.1	21	1559593	1559679	Leu	GAG	0	0	88.7	66.8	21.9	Leu	99.3
[truncated: 8,035 more rows]
